# Supplementary material for: Isolation of halogen-substituted silylium ions
Source: Nat Chem. 2025 Jul 31;17(11):1666–72. doi: 10.1038/s41557-025-01880-2 (PMC12580324; doi:10.1038/s41557-025-01880-2)
Supplement: Supplementary file 2 — Cartesian coordinates for all calculated structures. [file 41557_2025_1880_MOESM2_ESM.zip]

Archive with 87 entries (87 files):
- Et2BrSi_A-_ConfA.xyz
- Et2BrSi_A-_ConfB.xyz
- Et2BrSi+.xyz
- Et2BrSiF.xyz
- Et2ClSi_A-_ConfA.xyz
- Et2ClSi_A-_ConfB.xyz
- Et2ClSi+.xyz
- Et2ClSiF.xyz
- Et2FSi_A-_ConfA.xyz
- Et2FSi_A-_ConfB.xyz
- Et2FSi+.xyz
- Et2FSiF.xyz
- Et2HSi+.xyz
- Et2HSiF.xyz
- Et2ISi_A-_ConfA.xyz
- Et2ISi_A-_ConfB.xyz
- Et2ISi+.xyz
- Et2ISiF.xyz
- Et3Si+.xyz
- Et3SiF.xyz
- H3Si+.xyz
- H3SiF.xyz
- iPr2BrSi_A-_ConfA.xyz
- iPr2BrSi_A-_ConfB.xyz
- iPr2BrSi+.xyz
- iPr2BrSiF.xyz
- iPr2ClSi_A-_ConfA.xyz
- iPr2ClSi_A-_ConfB.xyz
- iPr2ClSi+.xyz
- iPr2ClSiF.xyz
- iPr2FSi_A-_ConfA.xyz
- iPr2FSi_A-_ConfB.xyz
- iPr2FSi+.xyz
- iPr2FSiF.xyz
- iPr2HSi+.xyz
- iPr2HSiF.xyz
- iPr2ISi_A-_ConfA.xyz
- iPr2ISi_A-_ConfB.xyz
- iPr2ISi+.xyz
- iPr2ISiF.xyz
- iPr3Si+.xyz
- iPr3SiF.xyz
- Me2BrSi_A-_ConfA.xyz
- Me2BrSi_A-_ConfB.xyz
- Me2BrSi+.xyz
- Me2BrSiF.xyz
- Me2ClSi_A-_ConfA.xyz
- Me2ClSi_A-_ConfB.xyz
- Me2ClSi+.xyz
- Me2ClSiF.xyz
- Me2FSi_A-_ConfA.xyz
- Me2FSi_A-_ConfB.xyz
- Me2FSi+.xyz
- Me2FSiF.xyz
- Me2HSi+.xyz
- Me2HSiF.xyz
- Me2ISi_A-_ConfA.xyz
- Me2ISi_A-_ConfB.xyz
- Me2ISi+.xyz
- Me2ISiF.xyz
- Me3Si+.xyz
- Me3SiF.xyz
- OCF2.xyz
- OCF3-.xyz
- tBu2BrSi_A-_ConfA.xyz
- tBu2BrSi_A-_ConfB.xyz
- tBu2BrSi+.xyz
- tBu2BrSiF.xyz
- tBu2ClSi_A-_ConfA.xyz
- tBu2ClSi_A-_ConfB.xyz
- tBu2ClSi+.xyz
- tBu2ClSiF.xyz
- tBu2FSi_A-_ConfA.xyz
- tBu2FSi_A-_ConfB.xyz
- tBu2FSi+.xyz
- tBu2FSiF.xyz
- tBu2HSi+.xyz
- tBu2HSiF.xyz
- tBu2ISi_A-_ConfA.xyz
- tBu2ISi_A-_ConfB.xyz
- tBu2ISi+.xyz
- tBu2ISiF.xyz
- tBu3Si+.xyz
- tBu3SiF.xyz
- tBuH2Si+.xyz
- tBuH2SiF.xyz
- TMS.xyz
