# Supplementary material for: Isolation of halogen-substituted silylium ions
Source: Nat Chem. 2025 Jul 31;17(11):1666–72. doi: 10.1038/s41557-025-01880-2 (PMC12580324; doi:10.1038/s41557-025-01880-2)
Supplement: Supplementary file 2 — Cartesian coordinates for all calculated structures. [file 41557_2025_1880_MOESM2_ESM.zip › Et2BrSi_A-_ConfA.xyz]

40
Energy =
C     1.8697153   -0.0029870   -3.0355210 
B     3.0284940    0.0034714   -1.7853057 
B     2.2631392   -0.8951150   -0.4582066 
Br    3.2957424   -1.9229199    0.8327417 
B     2.0531413   -1.4415779   -2.1358020 
B     0.4658453   -0.8994163   -2.7137394 
B     0.4633680    0.8919733   -2.7207914 
B     2.0492064    1.4430608   -2.1469038 
B     2.2606310    0.9102227   -0.4652329 
Br    3.2902293    1.9509492    0.8177503 
B     0.6604244   -1.4559905   -1.0358497 
Br   -0.1857928   -3.1099940   -0.4281040 
B    -0.2747428    0.0003909   -1.3981042 
Br   -2.3098156   -0.0039672   -1.4342325 
Si   -3.3941160    0.0008312    0.7244468 
C    -3.0567528    1.6642445    1.4926729 
C    -3.7528595    1.8547304    2.8524804 
B     0.7849146    0.0074081    0.0146518 
Br    0.1647738    0.0134692    1.8675403 
B     0.6563276    1.4621897   -1.0473481 
Br   -0.1933466    3.1194971   -0.4531796 
C    -3.0601603   -1.6583380    1.5042779 
H    -1.9748355   -1.7593010    1.6431337 
Br   -5.4912023   -0.0024021   -0.0632166 
C    -3.8197402   -1.8706840    2.8263996 
H    -1.9683008    1.7874301    1.5788229 
H    -3.4026466    2.4131365    0.7635907 
H    -3.3531868   -2.4116369    0.7567451 
H     2.2370039   -0.0063729   -4.0583678 
H    -3.3496821    1.1744160    3.6138993 
H    -4.8380210    1.6934741    2.7892867 
H    -3.5889995    2.8808567    3.2086922 
H    -0.1161237   -1.4903268   -3.5641523 
H    -0.1202354    1.4746244   -3.5757727 
H     2.5481241    2.4028597   -2.6351965 
H     4.1886458    0.0041278   -2.0348907 
H     2.5549029   -2.4036969   -2.6165506 
H    -3.6486743   -2.8938160    3.1878436 
H    -3.4746780   -1.1831536    3.6094578 
H    -4.9037469   -1.7361937    2.7072034 
