# Supplementary material for: Isolation of halogen-substituted silylium ions
Source: Nat Chem. 2025 Jul 31;17(11):1666–72. doi: 10.1038/s41557-025-01880-2 (PMC12580324; doi:10.1038/s41557-025-01880-2)
Supplement: Supplementary file 2 — Cartesian coordinates for all calculated structures. [file 41557_2025_1880_MOESM2_ESM.zip › Et2BrSi_A-_ConfB.xyz]

40
Energy =
C     0.4654141    0.7613535   -2.8509965 
B     2.0119032    0.9193679   -2.1494663 
B     2.1502968   -0.4646826   -1.0419360 
Br    3.8589282   -1.2987074   -0.6295312 
B     1.3708568   -0.6676287   -2.6304604 
B    -0.3920592   -0.6350351   -2.4092498 
B    -0.8358575    0.9861885   -1.7870916 
B     0.6529052    1.9418432   -1.6297564 
B     1.7025135    1.1687234   -0.4184338 
Br    2.8952705    2.2120855    0.7117206 
B     0.6476534   -1.4310578   -1.2049399 
Br    0.5623531   -3.3654935   -0.9489863 
B    -0.6727197   -0.3704616   -0.6995467 
Br   -2.2029765   -1.2598945    0.2976603 
Si   -4.2877151   -0.3376332   -0.4190894 
C    -4.4666607    1.3968643    0.2544602 
C    -4.2587401    2.5791624   -0.6988454 
B     0.8549598   -0.2928013    0.1882393 
Br    1.0046321   -0.9504352    2.0128046 
B    -0.0748372    1.2083542   -0.1923170 
Br   -0.9481651    2.2623545    1.2079459 
C    -5.4296390   -1.6011991    0.3554516 
H    -6.4451248   -1.2204328    0.1444341 
Br   -4.3098146   -0.4771996   -2.6288704 
C    -5.2890969   -3.0538700   -0.1180210 
H    -5.4925261    1.4038415    0.6662713 
H    -3.7832082    1.4730998    1.1160299 
H    -5.3012434   -1.5203195    1.4488553 
H     0.3393049    1.1188316   -3.8694527 
H    -3.2117892    2.6535536   -1.0125059 
H    -4.5185076    3.5171776   -0.1899842 
H    -4.8836076    2.4942569   -1.5975851 
H    -1.1170221   -1.1953225   -3.1637993 
H    -1.8444462    1.4933546   -2.1496906 
H     0.6339123    3.0988974   -1.8945627 
H     2.9045589    1.4013805   -2.7655141 
H     1.8311688   -1.2457364   -3.5591919 
H    -6.0394212   -3.6908636    0.3691813 
H    -5.4315092   -3.1344480   -1.2036981 
H    -4.2992773   -3.4661845    0.1188863 
