# Supplementary material for: Isolation of halogen-substituted silylium ions
Source: Nat Chem. 2025 Jul 31;17(11):1666–72. doi: 10.1038/s41557-025-01880-2 (PMC12580324; doi:10.1038/s41557-025-01880-2)
Supplement: Supplementary file 2 — Cartesian coordinates for all calculated structures. [file 41557_2025_1880_MOESM2_ESM.zip › Et2BrSi+.xyz]

16
Energy =
C    -1.6655293   -0.1920165    0.1051990 
C    -1.7727065   -1.6888383   -0.2335537 
Si    0.0001723    0.6026939   -0.0008757 
C     1.6652977   -0.1933806   -0.1057616 
C     1.7713422   -1.6898549    0.2348655 
Br    0.0009709    2.7606837   -0.0024492 
H    -2.3261927    0.4300859   -0.5249666 
H    -2.0034942    0.0165444    1.1406453 
H    -1.1935804   -2.3107785    0.4584840 
H    -2.8236141   -1.9951330   -0.1544955 
H    -1.4428984   -1.9033488   -1.2576550 
H     2.3263257    0.4290236    0.5237284 
H     2.0035639    0.0136631   -1.1414121 
H     2.8220361   -1.9970151    0.1563257 
H     1.4412455   -1.9028530    1.2591894 
H     1.1918517   -2.3122318   -0.4564749 
