# Supplementary material for: Isolation of halogen-substituted silylium ions
Source: Nat Chem. 2025 Jul 31;17(11):1666–72. doi: 10.1038/s41557-025-01880-2 (PMC12580324; doi:10.1038/s41557-025-01880-2)
Supplement: Supplementary file 2 — Cartesian coordinates for all calculated structures. [file 41557_2025_1880_MOESM2_ESM.zip › Et2BrSiF.xyz]

17
Energy =
C    -1.3881237    0.6092395   -0.7665288 
C    -2.0797107    1.5917811    0.1959314 
Si   -0.0201699   -0.3847757    0.0324792 
Br    0.8619924   -1.7609782   -1.5104931 
C     1.3502464    0.6202313    0.8128011 
C     2.0673360    1.5738855   -0.1567245 
F    -0.6707560   -1.3212991    1.1829035 
H     0.9031228    1.1807655    1.6516391 
H     2.0649556   -0.0851782    1.2654528 
H     1.3744149    2.3092374   -0.5907106 
H     2.8626026    2.1344733    0.3544126 
H     2.5286675    1.0233929   -0.9883951 
H    -2.1153294   -0.1044819   -1.1853386 
H    -0.9589275    1.1425137   -1.6301060 
H    -2.5251489    1.0684271    1.0534043 
H    -1.3749849    2.3371180    0.5922035 
H    -2.8851669    2.1410989   -0.3119445 
