# Supplementary material for: Isolation of halogen-substituted silylium ions
Source: Nat Chem. 2025 Jul 31;17(11):1666–72. doi: 10.1038/s41557-025-01880-2 (PMC12580324; doi:10.1038/s41557-025-01880-2)
Supplement: Supplementary file 2 — Cartesian coordinates for all calculated structures. [file 41557_2025_1880_MOESM2_ESM.zip › Et2ClSi_A-_ConfA.xyz]

40
Energy =
C     1.9318809    0.0420194   -2.9694591 
B     3.0238527    0.0136059   -1.6611960 
B     2.1967275   -0.9332141   -0.4069661 
Br    3.1674140   -1.9976307    0.9023406 
B     2.0795107   -1.4248310   -2.1104609 
B     0.5197384   -0.8724531   -2.7535982 
B     0.5045113    0.9179624   -2.7010358 
B     2.0542038    1.4586749   -2.0267013 
B     2.1809041    0.8711813   -0.3537191 
Br    3.1336584    1.8739904    1.0158010 
B     0.6313317   -1.4839332   -1.0870746 
Br   -0.2254758   -3.1668812   -0.5777909 
B    -0.2954620   -0.0214494   -1.4485228 
Br   -2.3255247   -0.0325447   -1.5733587 
Si   -3.4963690   -0.0457381    0.5482241 
C    -3.2210538    1.6080954    1.3596327 
C    -4.2137621    1.8928948    2.5028697 
B     0.6893341   -0.0559359    0.0156758 
Br   -0.0301305   -0.1187316    1.8307885 
B     0.6053020    1.4335760   -1.0016828 
Br   -0.2837691    3.0661339   -0.3977032 
C    -3.1646191   -1.6997092    1.3379380 
H    -2.1249244   -1.9795334    1.1155380 
Cl   -5.3912426   -0.0440113   -0.2897988 
C    -3.4153560   -1.7121028    2.8563719 
H    -2.1800204    1.6490763    1.7079362 
H    -3.3108532    2.3639349    0.5644905 
H    -3.8080198   -2.4275561    0.8197409 
H     2.3520721    0.0741499   -3.9712854 
H    -4.0938982    1.1882484    3.3360521 
H    -5.2570636    1.8448759    2.1629071 
H    -4.0375801    2.9029401    2.8974572 
H    -0.0108731   -1.4383861   -3.6531639 
H    -0.0369191    1.5253466   -3.5664101 
H     2.5713499    2.4366966   -2.4561486 
H     4.1953654    0.0292863   -1.8496067 
H     2.6130251   -2.3673640   -2.5956999 
H    -3.2174284   -2.7166325    3.2542684 
H    -2.7449697   -1.0160977    3.3783918 
H    -4.4518066   -1.4517221    3.1122146 
