# Supplementary material for: Isolation of halogen-substituted silylium ions
Source: Nat Chem. 2025 Jul 31;17(11):1666–72. doi: 10.1038/s41557-025-01880-2 (PMC12580324; doi:10.1038/s41557-025-01880-2)
Supplement: Supplementary file 2 — Cartesian coordinates for all calculated structures. [file 41557_2025_1880_MOESM2_ESM.zip › Et2ClSi_A-_ConfB.xyz]

40
Energy =
C     0.4510816    0.7443091   -2.8518307 
B     2.0020717    0.9089374   -2.1623427 
B     2.1482694   -0.4650930   -1.0435682 
Br    3.8599490   -1.2948798   -0.6351615 
B     1.3583079   -0.6825348   -2.6250176 
B    -0.4033984   -0.6482014   -2.3925502 
B    -0.8431379    0.9783757   -1.7813779 
B     0.6463535    1.9357662   -1.6424653 
B     1.7041929    1.1737286   -0.4313517 
Br    2.9040698    2.2273427    0.6815755 
B     0.6450116   -1.4334605   -1.1879979 
Br    0.5627957   -3.3655494   -0.9138228 
B    -0.6719136   -0.3688268   -0.6830622 
Br   -2.1968632   -1.2510000    0.3298553 
Si   -4.2726701   -0.3290899   -0.4041030 
C    -4.4612695    1.4012092    0.2719437 
C    -4.2692919    2.5789248   -0.6922070 
B     0.8612690   -0.2826762    0.1937765 
Br    1.0236192   -0.9239585    2.0230413 
B    -0.0716309    1.2148000   -0.1937533 
Br   -0.9373842    2.2807373    1.2022116 
C    -5.4295177   -1.6020227    0.3257707 
H    -6.4407969   -1.2194806    0.0973506 
Cl   -4.2428809   -0.4374347   -2.4489434 
C    -5.2750194   -3.0469377   -0.1690752 
H    -5.4832552    1.4049707    0.6930190 
H    -3.7720007    1.4896102    1.1273583 
H    -5.3293257   -1.5399864    1.4231247 
H     0.3179057    1.0928345   -3.8725008 
H    -3.2258793    2.6565688   -1.0168762 
H    -4.5290574    3.5189965   -0.1873221 
H    -4.9022249    2.4850073   -1.5843445 
H    -1.1343393   -1.2146329   -3.1368636 
H    -1.8540622    1.4824671   -2.1415844 
H     0.6251693    3.0903933   -1.9174958 
H     2.8904797    1.3858118   -2.7884263 
H     1.8129140   -1.2684469   -3.5516402 
H    -6.0378257   -3.6925085    0.2863267 
H    -5.3872563   -3.1099890   -1.2593922 
H    -4.2917917   -3.4627975    0.0881403 
