# Supplementary material for: Isolation of halogen-substituted silylium ions
Source: Nat Chem. 2025 Jul 31;17(11):1666–72. doi: 10.1038/s41557-025-01880-2 (PMC12580324; doi:10.1038/s41557-025-01880-2)
Supplement: Supplementary file 2 — Cartesian coordinates for all calculated structures. [file 41557_2025_1880_MOESM2_ESM.zip › Et2ClSi+.xyz]

16
Energy =
C    -1.6699072   -0.1773617    0.0891546 
C    -1.7822825   -1.6841508   -0.1999850 
Si    0.0001754    0.6007048   -0.0008469 
C     1.6696849   -0.1787127   -0.0897907 
C     1.7809282   -1.6852102    0.2012981 
Cl    0.0009145    2.6008582   -0.0021445 
H    -2.3080698    0.4288943   -0.5796338 
H    -2.0336450    0.0723204    1.1067999 
H    -1.2146282   -2.2858471    0.5190981 
H    -2.8355986   -1.9819882   -0.1230603 
H    -1.4417796   -1.9343725   -1.2123010 
H     2.3082635    0.4279323    0.5782486 
H     2.0336569    0.0693902   -1.1077375 
H     2.8340263   -1.9839294    0.1248087 
H     1.4401915   -1.9338717    1.2139198 
H     1.2128600   -2.2874115   -0.5170353 
