# Supplementary material for: Isolation of halogen-substituted silylium ions
Source: Nat Chem. 2025 Jul 31;17(11):1666–72. doi: 10.1038/s41557-025-01880-2 (PMC12580324; doi:10.1038/s41557-025-01880-2)
Supplement: Supplementary file 2 — Cartesian coordinates for all calculated structures. [file 41557_2025_1880_MOESM2_ESM.zip › Et2ClSiF.xyz]

17
Energy =
C    -1.3837203    0.6067292   -0.7718755 
C    -2.0812547    1.5826281    0.1927959 
Si   -0.0144711   -0.3886214    0.0203847 
Cl    0.8032442   -1.6501586   -1.4125807 
C     1.3538384    0.6127733    0.8061250 
C     2.0734128    1.5672880   -0.1616210 
F    -0.6627529   -1.3349540    1.1633475 
H     0.9113609    1.1725688    1.6474941 
H     2.0680358   -0.0953619    1.2559617 
H     1.3823247    2.3062251   -0.5925306 
H     2.8712922    2.1241575    0.3495659 
H     2.5320940    1.0183098   -0.9957565 
H    -2.1085543   -0.1066839   -1.1959294 
H    -0.9559694    1.1465025   -1.6323804 
H    -2.5266868    1.0537385    1.0469251 
H    -1.3797643    2.3280862    0.5946532 
H    -2.8874089    2.1322239   -0.3135926 
