# Supplementary material for: Isolation of halogen-substituted silylium ions
Source: Nat Chem. 2025 Jul 31;17(11):1666–72. doi: 10.1038/s41557-025-01880-2 (PMC12580324; doi:10.1038/s41557-025-01880-2)
Supplement: Supplementary file 2 — Cartesian coordinates for all calculated structures. [file 41557_2025_1880_MOESM2_ESM.zip › Et2FSi_A-_ConfA.xyz]

40
Energy =
C     1.8191695   -0.0111113   -3.0015250 
B     2.9119010   -0.0133495   -1.6925407 
B     2.0707613   -0.9066188   -0.4082412 
Br    3.0238488   -1.9414893    0.9370723 
B     1.9464171   -1.4503970   -2.0967214 
B     0.3932658   -0.8973742   -2.7571766 
B     0.4034686    0.8928933   -2.7627476 
B     1.9629244    1.4321785   -2.1055702 
B     2.0811226    0.8973525   -0.4138189 
Br    3.0459058    1.9298964    0.9249766 
B     0.4989059   -1.4573533   -1.0730218 
Br   -0.3653075   -3.1215796   -0.5183945 
B    -0.4113283    0.0063930   -1.4800763 
Br   -2.4413363    0.0182366   -1.5603044 
Si   -3.5259315    0.0217367    0.6228834 
C    -3.2279261    1.6929579    1.3827844 
C    -3.3570917    1.7647873    2.9148517 
B     0.5751400    0.0052128   -0.0179896 
Br   -0.1633357    0.0151943    1.7924593 
B     0.5158590    1.4618789   -1.0819380 
Br   -0.3288434    3.1399509   -0.5372989 
C    -3.2611596   -1.6654558    1.3566847 
H    -2.2227288   -1.9697911    1.1688735 
F    -5.0046222    0.0394021   -0.0375291 
C    -3.6000858   -1.7870086    2.8543767 
H    -2.2343187    2.0410215    1.0662506 
H    -3.9610300    2.3561063    0.8934901 
H    -3.8967491   -2.3356772    0.7540787 
H     2.2397852   -0.0164664   -4.0036942 
H    -2.5780433    1.1699947    3.4079738 
H    -4.3348447    1.4160252    3.2743881 
H    -3.2338041    2.8049962    3.2452248 
H    -0.1442514   -1.4851678   -3.6382685 
H    -0.1271773    1.4813649   -3.6475429 
H     2.4932321    2.3890953   -2.5654365 
H     4.0834138   -0.0205813   -1.8813015 
H     2.4657126   -2.4161229   -2.5507047 
H    -3.5120792   -2.8363020    3.1669427 
H    -2.9066669   -1.2013655    3.4706778 
H    -4.6232653   -1.4585034    3.0839388 
