# Supplementary material for: Isolation of halogen-substituted silylium ions
Source: Nat Chem. 2025 Jul 31;17(11):1666–72. doi: 10.1038/s41557-025-01880-2 (PMC12580324; doi:10.1038/s41557-025-01880-2)
Supplement: Supplementary file 2 — Cartesian coordinates for all calculated structures. [file 41557_2025_1880_MOESM2_ESM.zip › Et2FSi_A-_ConfB.xyz]

40
Energy =
C     0.3718413    0.6652878   -2.8456162 
B     1.9449245    0.8627353   -2.2186147 
B     2.1370397   -0.4655213   -1.0530836 
Br    3.8669429   -1.2714002   -0.6731312 
B     1.2940959   -0.7487306   -2.5961711 
B    -0.4587342   -0.7114717   -2.3041236 
B    -0.8849263    0.9355394   -1.7397906 
B     0.6028728    1.9040771   -1.6910699 
B     1.7066548    1.1936965   -0.4890460 
Br    2.9388418    2.2946462    0.5395304 
B     0.6357656   -1.4459260   -1.1068054 
Br    0.5743387   -3.3660296   -0.7545626 
B    -0.6665543   -0.3678190   -0.5976396 
Br   -2.1652176   -1.2133408    0.4875801 
Si   -4.2003453   -0.2917621   -0.3359800 
C    -4.4375004    1.4251089    0.3443951 
C    -4.2928929    2.5916917   -0.6476950 
B     0.8940102   -0.2405545    0.2214532 
Br    1.1216772   -0.8096285    2.0674071 
B    -0.0597730    1.2370541   -0.1911243 
Br   -0.8893816    2.3497137    1.1906609 
C    -5.4099609   -1.5998275    0.2057763 
H    -6.4035400   -1.2027993   -0.0718596 
F    -4.0161966   -0.3243663   -1.9294499 
C    -5.2031937   -3.0025646   -0.3897738 
H    -5.4519387    1.4100735    0.7821063 
H    -3.7396366    1.5537708    1.1869633 
H    -5.4039742   -1.6269682    1.3088203 
H     0.2008827    0.9734574   -3.8736508 
H    -3.2548528    2.6969727   -0.9819774 
H    -4.5809134    3.5320390   -0.1593064 
H    -4.9278417    2.4606319   -1.5338802 
H    -1.2153494   -1.3069317   -2.9985703 
H    -1.9128338    1.4186072   -2.0809312 
H     0.5664009    3.0471281   -2.0095202 
H     2.8086912    1.3192606   -2.8925067 
H     1.7208839   -1.3671896   -3.5147878 
H    -5.9952062   -3.6842664   -0.0525151 
H    -5.2237664   -2.9780504   -1.4870349 
H    -4.2406672   -3.4350596   -0.0860567 
