# Supplementary material for: Isolation of halogen-substituted silylium ions
Source: Nat Chem. 2025 Jul 31;17(11):1666–72. doi: 10.1038/s41557-025-01880-2 (PMC12580324; doi:10.1038/s41557-025-01880-2)
Supplement: Supplementary file 2 — Cartesian coordinates for all calculated structures. [file 41557_2025_1880_MOESM2_ESM.zip › Et2FSi+.xyz]

16
Energy =
C    -1.6828197   -0.1444353    0.0710600 
C    -1.8165683   -1.6608573   -0.1600846 
Si    0.0001707    0.5850061   -0.0008618 
C     1.6826268   -0.1457705   -0.0717248 
C     1.8152247   -1.6619958    0.1613592 
F     0.0007530    2.1626812   -0.0019254 
H    -2.2832134    0.4482681   -0.6449922 
H    -2.0737839    0.1579303    1.0640594 
H    -1.2703830   -2.2427384    0.5914906 
H    -2.8757569   -1.9371129   -0.0877933 
H    -1.4653371   -1.9565071   -1.1561686 
H     2.2833732    0.4473940    0.6436530 
H     2.0739335    0.1550557   -1.0650542 
H     2.8742170   -1.9391276    0.0895463 
H     1.4636557   -1.9561235    1.1577745 
H     1.2686980   -2.2444228   -0.5895450 
