# Supplementary material for: Isolation of halogen-substituted silylium ions
Source: Nat Chem. 2025 Jul 31;17(11):1666–72. doi: 10.1038/s41557-025-01880-2 (PMC12580324; doi:10.1038/s41557-025-01880-2)
Supplement: Supplementary file 2 — Cartesian coordinates for all calculated structures. [file 41557_2025_1880_MOESM2_ESM.zip › Et2FSiF.xyz]

17
Energy =
C    -1.3709856    0.5907773   -0.7905691 
C    -2.0836855    1.5590832    0.1713603 
Si    0.0000562   -0.3970845   -0.0000514 
F     0.6407966   -1.3683688   -1.1225902 
C     1.3705375    0.5914158    0.7906395 
C     2.0826823    1.5603052   -0.1711136 
F    -0.6401366   -1.3689215    1.1223219 
H     0.9466341    1.1398785    1.6481014 
H     2.0904843   -0.1243300    1.2204265 
H     1.3885124    2.3075873   -0.5824373 
H     2.8880159    2.1082734    0.3380960 
H     2.5313835    1.0253809   -1.0198444 
H    -2.0905231   -0.1253011   -1.2204875 
H    -0.9473945    1.1396382   -1.6479306 
H    -2.5320803    1.0237463    1.0199928 
H    -1.3899442    2.3066877    0.5828214 
H    -2.8893326    2.1066832   -0.3377494 
