# Supplementary material for: Isolation of halogen-substituted silylium ions
Source: Nat Chem. 2025 Jul 31;17(11):1666–72. doi: 10.1038/s41557-025-01880-2 (PMC12580324; doi:10.1038/s41557-025-01880-2)
Supplement: Supplementary file 2 — Cartesian coordinates for all calculated structures. [file 41557_2025_1880_MOESM2_ESM.zip › Et2HSi+.xyz]

16
Energy =
C    -1.6628470   -0.1431187    0.0040766 
C    -1.8147883   -1.6712450    0.0059410 
Si    0.0001872    0.6329517   -0.0008605 
C     1.6626432   -0.1443622   -0.0047071 
C     1.8134481   -1.6726016   -0.0046539 
H     0.0007417    2.1209953   -0.0019524 
H    -2.1777503    0.3285119   -0.8605705 
H    -2.1736149    0.3301667    0.8702470 
H    -1.3601065   -2.1247853    0.8946645 
H    -2.8804381   -1.9311953    0.0085973 
H    -1.3640969   -2.1266652   -0.8838500 
H     2.1778453    0.3279675    0.8593787 
H     2.1738144    0.3274603   -0.8714393 
H     2.8789045   -1.9333471   -0.0069152 
H     1.3623608   -2.1265743    0.8856762 
H     1.3584872   -2.1269144   -0.8928397 
