# Supplementary material for: Isolation of halogen-substituted silylium ions
Source: Nat Chem. 2025 Jul 31;17(11):1666–72. doi: 10.1038/s41557-025-01880-2 (PMC12580324; doi:10.1038/s41557-025-01880-2)
Supplement: Supplementary file 2 — Cartesian coordinates for all calculated structures. [file 41557_2025_1880_MOESM2_ESM.zip › Et2HSiF.xyz]

17
Energy =
C    -1.3551983    0.5873349   -0.7924037 
C    -2.0435070    1.5597923    0.1807641 
Si    0.0169967   -0.4426970   -0.0320248 
H     0.6252096   -1.3339275   -1.0711367 
C     1.3459735    0.5953195    0.7924917 
C     2.0518263    1.5579043   -0.1793511 
F    -0.6392622   -1.4172993    1.0969591 
H     0.8920659    1.1548493    1.6267662 
H     2.0769924   -0.0899840    1.2516330 
H     1.3517237    2.2937889   -0.6011205 
H     2.8535341    2.1196309    0.3211782 
H     2.5079295    1.0191531   -1.0232992 
H    -2.0929030   -0.1067354   -1.2282587 
H    -0.9257258    1.1361777   -1.6484842 
H    -2.4895253    1.0252040    1.0312827 
H    -1.3335389    2.2932901    0.5899470 
H    -2.8475711    2.1236492   -0.3139571 
