# Supplementary material for: Isolation of halogen-substituted silylium ions
Source: Nat Chem. 2025 Jul 31;17(11):1666–72. doi: 10.1038/s41557-025-01880-2 (PMC12580324; doi:10.1038/s41557-025-01880-2)
Supplement: Supplementary file 2 — Cartesian coordinates for all calculated structures. [file 41557_2025_1880_MOESM2_ESM.zip › Et2ISi_A-_ConfA.xyz]

40
Energy =
C     1.8705612    0.0001917   -3.0348050 
B     3.0318400    0.0003373   -1.7869510 
B     2.2681441   -0.9024375   -0.4617990 
Br    3.3024136   -1.9366601    0.8227770 
B     2.0539660   -1.4421467   -2.1409072 
B     0.4661818   -0.8956641   -2.7134596 
B     0.4659526    0.8956727   -2.7134466 
B     2.0535904    1.4425714   -2.1408881 
B     2.2679085    0.9028943   -0.4617852 
Br    3.3019035    1.9373746    0.8228024 
B     0.6633726   -1.4589236   -1.0381697 
Br   -0.1834311   -3.1146420   -0.4352454 
B    -0.2706611   -0.0000992   -1.3928483 
Br   -2.3067381   -0.0002787   -1.4297963 
Si   -3.4049112   -0.0002956    0.7222109 
C    -3.0537803    1.6591810    1.5001195 
C    -3.7791198    1.8668485    2.8408984 
B     0.7919276    0.0000270    0.0179246 
Br    0.1772847   -0.0000568    1.8726989 
B     0.6629884    1.4589560   -1.0381497 
Br   -0.1843087    3.1143968   -0.4351757 
C    -3.0529639   -1.6595612    1.5001386 
H    -1.9633402   -1.7550508    1.6104723 
I    -5.7106649   -0.0007186   -0.1384281 
C    -3.7748251   -1.8656603    2.8430346 
H    -1.9643743    1.7539055    1.6132492 
H    -3.3617746    2.4162428    0.7628970 
H    -3.3635368   -2.4168466    0.7642349 
H     2.2356744    0.0002428   -4.0584371 
H    -3.4150487    1.1758185    3.6122140 
H    -4.8661678    1.7334777    2.7485859 
H    -3.5982911    2.8884157    3.2021713 
H    -0.1181213   -1.4826640   -3.5650008 
H    -0.1185125    1.4825232   -3.5649796 
H     2.5528081    2.4035838   -2.6264966 
H     4.1914712    0.0004866   -2.0389963 
H     2.5534376   -2.4030246   -2.6265213 
H    -3.5940023   -2.8871604    3.2044970 
H    -3.4078821   -1.1744901    3.6128683 
H    -4.8620008   -1.7312929    2.7536604 
