# Supplementary material for: Isolation of halogen-substituted silylium ions
Source: Nat Chem. 2025 Jul 31;17(11):1666–72. doi: 10.1038/s41557-025-01880-2 (PMC12580324; doi:10.1038/s41557-025-01880-2)
Supplement: Supplementary file 2 — Cartesian coordinates for all calculated structures. [file 41557_2025_1880_MOESM2_ESM.zip › Et2ISi_A-_ConfB.xyz]

40
Energy =
C     0.4814875    0.7731314   -2.8510831 
B     2.0232974    0.9252993   -2.1373545 
B     2.1522984   -0.4657204   -1.0372098 
Br    3.8571792   -1.3040597   -0.6179658 
B     1.3841751   -0.6579855   -2.6324120 
B    -0.3798146   -0.6249836   -2.4231335 
B    -0.8269760    0.9926395   -1.7948303 
B     0.6615176    1.9457361   -1.6212448 
B     1.7016795    1.1640618   -0.4072412 
Br    2.8874495    2.1995043    0.7375166 
B     0.6498789   -1.4293021   -1.2167542 
Br    0.5601825   -3.3653133   -0.9748144 
B    -0.6740097   -0.3708457   -0.7143027 
Br   -2.2107756   -1.2636953    0.2662471 
Si   -4.3062076   -0.3413562   -0.4397911 
C    -4.4740017    1.3930203    0.2461933 
C    -4.2571669    2.5831499   -0.6932100 
B     0.8481802   -0.3001225    0.1845783 
Br    0.9840323   -0.9690722    2.0060737 
B    -0.0771922    1.2042469   -0.1934915 
Br   -0.9578624    2.2514145    1.2070535 
C    -5.4281052   -1.6002570    0.3796481 
H    -6.4485430   -1.2252863    0.1835476 
I    -4.3945585   -0.5055589   -2.8638406 
C    -5.2945198   -3.0603578   -0.0696141 
H    -5.5007491    1.4012731    0.6558813 
H    -3.7902227    1.4539339    1.1089522 
H    -5.2743730   -1.4994344    1.4682857 
H     0.3633232    1.1368529   -3.8682728 
H    -3.2115044    2.6488019   -1.0133370 
H    -4.5018775    3.5186784   -0.1721725 
H    -4.8896449    2.5163597   -1.5884649 
H    -1.0976931   -1.1815957   -3.1870731 
H    -1.8328053    1.5032072   -2.1611237 
H     0.6456488    3.1044231   -1.8790654 
H     2.9208268    1.4098686   -2.7442781 
H     1.8501043   -1.2313138   -3.5613442 
H    -6.0325049   -3.6899072    0.4455263 
H    -5.4607046   -3.1616549   -1.1504724 
H    -4.2987814   -3.4664963    0.1528120 
