# Supplementary material for: Isolation of halogen-substituted silylium ions
Source: Nat Chem. 2025 Jul 31;17(11):1666–72. doi: 10.1038/s41557-025-01880-2 (PMC12580324; doi:10.1038/s41557-025-01880-2)
Supplement: Supplementary file 2 — Cartesian coordinates for all calculated structures. [file 41557_2025_1880_MOESM2_ESM.zip › Et2ISi+.xyz]

16
Energy =
C    -1.6946275   -1.8341688    0.1229554 
C    -1.8832076   -3.2244948   -0.5068951 
Si    0.0095988   -1.1225101   -0.0297682 
C     1.4702458   -2.1183129   -0.5685177 
C     2.0251785   -2.8684734    0.6776294 
I     0.3608336    1.0932418    0.7215398 
H    -2.3882396   -1.0839631   -0.2965045 
H    -1.9154127   -1.8365449    1.2077306 
H    -1.2133946   -3.9734220   -0.0653377 
H    -2.9130510   -3.5627375   -0.3340531 
H    -1.7189498   -3.2089702   -1.5917913 
H     2.2339175   -1.4615697   -1.0072668 
H     1.1404277   -2.8313005   -1.3405301 
H     2.8623693   -3.5022352    0.3563185 
H     2.4037600   -2.1738744    1.4384681 
H     1.2765627   -3.5245499    1.1424370 
