# Supplementary material for: Isolation of halogen-substituted silylium ions
Source: Nat Chem. 2025 Jul 31;17(11):1666–72. doi: 10.1038/s41557-025-01880-2 (PMC12580324; doi:10.1038/s41557-025-01880-2)
Supplement: Supplementary file 2 — Cartesian coordinates for all calculated structures. [file 41557_2025_1880_MOESM2_ESM.zip › Et2ISiF.xyz]

17
Energy =
C    -1.3943790    0.6165685   -0.7590930 
C    -2.0748715    1.6069186    0.2032729 
Si   -0.0285009   -0.3825249    0.0430189 
I     0.9394616   -1.9086000   -1.6464158 
C     1.3418467    0.6286264    0.8215349 
C     2.0604291    1.5778870   -0.1499660 
F    -0.6849307   -1.3057831    1.2031611 
H     0.8867005    1.1927768    1.6540593 
H     2.0553360   -0.0724436    1.2821260 
H     1.3677659    2.3082953   -0.5925345 
H     2.8513764    2.1437095    0.3621390 
H     2.5278558    1.0231089   -0.9756141 
H    -2.1272719   -0.0939665   -1.1727722 
H    -0.9629689    1.1427518   -1.6257880 
H    -2.5197704    1.0896580    1.0646612 
H    -1.3638334    2.3496433    0.5929691 
H    -2.8792248    2.1588252   -0.3037723 
