# Supplementary material for: Isolation of halogen-substituted silylium ions
Source: Nat Chem. 2025 Jul 31;17(11):1666–72. doi: 10.1038/s41557-025-01880-2 (PMC12580324; doi:10.1038/s41557-025-01880-2)
Supplement: Supplementary file 2 — Cartesian coordinates for all calculated structures. [file 41557_2025_1880_MOESM2_ESM.zip › Et3Si+.xyz]

22
Energy =
Si    0.1600941   -0.0135695   -0.1505425 
C     1.9186152    0.1963963   -0.6613752 
C    -0.6624793   -1.6520535   -0.3723130 
C    -0.7755327    1.4195879    0.5261820 
H    -0.7450075   -1.7830867   -1.4708317 
H     0.0820167   -2.4159066   -0.0789091 
C    -2.0159951   -1.8670084    0.3237035 
H    -1.9264280   -1.7988998    1.4153790 
H    -2.7655814   -1.1349902   -0.0035486 
H    -2.4050750   -2.8646624    0.0851997 
H     2.0917284    1.2146911   -1.0399359 
C     2.7746233   -0.0551320    0.6196752 
H     2.1893163   -0.5152718   -1.4541515 
H     2.5435445    0.6575872    1.4235488 
H     2.6521354   -1.0746482    1.0109407 
H     3.8354078    0.0711690    0.3665490 
H    -0.1016783    2.1633233    0.9735716 
C    -1.5082988    2.0212934   -0.7167185 
H    -1.5041399    1.1072309    1.2869505 
H    -2.2099710    1.3104957   -1.1756038 
H    -2.0938885    2.8920925   -0.3932313 
H    -0.8082529    2.3697468   -1.4892586 
