# Supplementary material for: Isolation of halogen-substituted silylium ions
Source: Nat Chem. 2025 Jul 31;17(11):1666–72. doi: 10.1038/s41557-025-01880-2 (PMC12580324; doi:10.1038/s41557-025-01880-2)
Supplement: Supplementary file 2 — Cartesian coordinates for all calculated structures. [file 41557_2025_1880_MOESM2_ESM.zip › Et3SiF.xyz]

23
Energy =
Si    0.0000626   -0.2668943   -0.0687639 
C     1.5504928   -0.5906877    0.9463077 
C    -1.5500389   -0.5929577    0.9460834 
C    -0.0011375    1.4547682   -0.8277221 
F     0.0009205   -1.3266191   -1.3148326 
H    -1.4928570   -1.6290791    1.3203994 
H    -1.5121455    0.0470224    1.8444732 
C    -2.8721767   -0.3741789    0.1909772 
H    -2.9312611   -1.0113700   -0.7027396 
H    -3.7428017   -0.6064235    0.8217051 
H    -2.9788996    0.6683382   -0.1426113 
H     1.4947030   -1.6268387    1.3207510 
C     2.8724202   -0.3701671    0.1913399 
H     1.5115966    0.0493558    1.8446100 
H     2.9777319    0.6724518   -0.1423781 
H     3.7432883   -0.6011110    0.8222096 
H     2.9325079   -1.0073960   -0.7022834 
H    -0.8788851    1.5405331   -1.4891101 
C    -0.0020301    2.5914326    0.2095354 
H     0.8765713    1.5418085   -1.4889951 
H    -0.0027263    3.5801707   -0.2719756 
H    -0.8874191    2.5458630    0.8608183 
H     0.8833500    2.5471599    0.8609201 
