# Supplementary material for: Isolation of halogen-substituted silylium ions
Source: Nat Chem. 2025 Jul 31;17(11):1666–72. doi: 10.1038/s41557-025-01880-2 (PMC12580324; doi:10.1038/s41557-025-01880-2)
Supplement: Supplementary file 2 — Cartesian coordinates for all calculated structures. [file 41557_2025_1880_MOESM2_ESM.zip › H3Si+.xyz]

4
Energy =
Si    0.1187395   -0.2057563    0.0839988 
H    -0.1274158    0.2209153    1.4801853 
H     1.3513243    0.2239514   -0.6147712 
H    -0.8674710   -1.0621393   -0.6134089 
