# Supplementary material for: Isolation of halogen-substituted silylium ions
Source: Nat Chem. 2025 Jul 31;17(11):1666–72. doi: 10.1038/s41557-025-01880-2 (PMC12580324; doi:10.1038/s41557-025-01880-2)
Supplement: Supplementary file 2 — Cartesian coordinates for all calculated structures. [file 41557_2025_1880_MOESM2_ESM.zip › H3SiF.xyz]

5
Energy =
Si   -0.0318430    0.0551868   -0.0225442 
H    -0.0470507    0.0815018    1.4665563 
H     1.3670450    0.0814397   -0.5331933 
H    -0.7540675   -1.1431240   -0.5332157 
F    -0.7947688    1.3765176   -0.5619321 
