# Supplementary material for: Isolation of halogen-substituted silylium ions
Source: Nat Chem. 2025 Jul 31;17(11):1666–72. doi: 10.1038/s41557-025-01880-2 (PMC12580324; doi:10.1038/s41557-025-01880-2)
Supplement: Supplementary file 2 — Cartesian coordinates for all calculated structures. [file 41557_2025_1880_MOESM2_ESM.zip › iPr2BrSi_A-_ConfA.xyz]

46
Energy =
C     2.0678709    0.0010917   -2.9029783 
B     2.1859550   -1.4381857   -1.9954993 
B     0.7157946   -1.4562315   -1.0021488 
B     0.7575157    0.0041189    0.0575151 
B     2.2698752   -0.8950379   -0.3057705 
B     2.2662269    0.9079681   -0.3092476 
B     0.7098968    1.4602114   -1.0077263 
B    -0.1972526   -0.0006681   -1.4295394 
B     0.6402284    0.8939870   -2.6912742 
B     2.1801143    1.4442869   -2.0010362 
B     3.1311500    0.0057821   -1.5707503 
B     0.6438596   -0.8967264   -2.6878524 
Br   -2.2260099   -0.0051329   -1.6234577 
Si   -3.4702108   -0.0036925    0.4723117 
C    -3.1422159    1.6924223    1.2239159 
C    -3.7094181    2.8284895    0.3607885 
C    -3.1339079   -1.6952252    1.2305662 
C    -3.6459407   -1.7683739    2.6812539 
C    -3.6982781   -2.8372768    0.3735120 
H    -2.0347697   -1.7745378    1.2399961 
C    -3.6582837    1.7694956    2.6729968 
H    -2.0434333    1.7762580    1.2355841 
Br   -0.1568781    3.1302396   -0.4751867 
Br    3.1968388    1.9472205    1.0494362 
Br    3.2046422   -1.9253253    1.0568796 
Br   -0.1442016   -3.1277861   -0.4633832 
Br    0.0019995    0.0062054    1.8615879 
H     2.5090665    0.0000777   -3.8961986 
H    -3.3408023   -2.7988947   -0.6636264 
H    -4.7966290   -2.8302534    0.3627961 
H    -3.3669819   -3.7966175    0.7975171 
H    -4.7256215   -1.5695983    2.7517669 
H    -3.1201204   -1.0715443    3.3452582 
H    -3.4737243   -2.7843762    3.0667783 
H    -3.4907979    2.7876538    3.0549005 
H    -3.1318442    1.0771945    3.3412167 
H    -4.7374371    1.5671141    2.7413548 
H    -3.3832783    3.7910021    0.7815900 
H    -4.8077021    2.8166587    0.3475749 
H    -3.3493159    2.7873728   -0.6753258 
H     0.1283923   -1.4863836   -3.5809601 
H     0.1223841    1.4781089   -3.5866419 
H     2.7113695    2.4065196   -2.4485981 
H     4.3066863    0.0078529   -1.7332926 
H     2.7210861   -2.3999743   -2.4393814 
Br   -5.5207161   -0.0101725   -0.4335011 
