# Supplementary material for: Isolation of halogen-substituted silylium ions
Source: Nat Chem. 2025 Jul 31;17(11):1666–72. doi: 10.1038/s41557-025-01880-2 (PMC12580324; doi:10.1038/s41557-025-01880-2)
Supplement: Supplementary file 2 — Cartesian coordinates for all calculated structures. [file 41557_2025_1880_MOESM2_ESM.zip › iPr2BrSi_A-_ConfB.xyz]

46
Energy =
C    -0.7196565    0.1387317   -2.7934958 
B    -1.2631166    1.5615074   -2.0204768 
B    -0.7936533    1.3499000   -0.3282626 
B     0.0328455   -0.2074148   -0.2396248 
B    -1.0575199   -1.5390836   -0.6436676 
Br   -0.8616281   -3.3072886    0.1639940 
B     0.3048230    0.8229074   -1.6243925 
B     0.1397940   -0.9533755   -1.8206159 
B    -1.5270536   -1.2931231   -2.3319556 
B    -2.6374235   -0.7863931   -1.0368806 
B    -1.6489878   -0.1112146    0.2998647 
Br   -2.1172595   -0.2737093    2.1820654 
B    -2.3889570    0.2558180   -2.4553059 
B    -2.4739669    0.9985698   -0.8441625 
Br   -3.9626602    2.1252234   -0.2931751 
Br   -4.3165554   -1.7145365   -0.7105497 
Br   -0.3178040    2.8493331    0.8358296 
Br    1.3585430   -0.5670341    1.2586716 
Si    3.6141531   -0.0922262    0.6046755 
C     3.9363041    1.7125271    1.0423938 
C     3.3150970    2.1228538    2.3908723 
Br    3.8422975   -0.4868326   -1.5646232 
C     4.5220132   -1.4427487    1.5631078 
C     4.0968849   -2.8588446    1.1386657 
C     4.4625367   -1.2647838    3.0902468 
H     5.5678288   -1.2835436    1.2338031 
C     3.5611159    2.7083286   -0.0654974 
H     5.0409501    1.7053322    1.1496087 
H    -0.4134335    0.2247707   -3.8325825 
H     2.4722504    2.7543191   -0.2014794 
H     4.0220182    2.4569722   -1.0288582 
H     3.8983078    3.7155126    0.2213105 
H     5.0447108   -2.0624574    3.5752528 
H     3.4332991   -1.3417339    3.4705363 
H     4.8799046   -0.3047221    3.4201002 
H     1.3166899    1.3639031   -1.9252026 
H     1.0434670   -1.5941070   -2.2439504 
H    -1.7307491   -2.1570845   -3.1199832 
H    -3.1690842    0.4255062   -3.3336015 
H    -1.2895044    2.5978244   -2.5988242 
H     4.7492221   -3.6002791    1.6230115 
H     3.0636500   -3.0759400    1.4434818 
H     4.1653736   -3.0060779    0.0533399 
H     2.2227289    2.1984310    2.3066279 
H     3.5496196    1.4295659    3.2088883 
H     3.6945962    3.1146392    2.6774813 
