# Supplementary material for: Isolation of halogen-substituted silylium ions
Source: Nat Chem. 2025 Jul 31;17(11):1666–72. doi: 10.1038/s41557-025-01880-2 (PMC12580324; doi:10.1038/s41557-025-01880-2)
Supplement: Supplementary file 2 — Cartesian coordinates for all calculated structures. [file 41557_2025_1880_MOESM2_ESM.zip › iPr2BrSi+.xyz]

22
Energy =
Si    0.0000825   -0.7728223   -0.0014845 
Br    0.0005761   -2.9372273   -0.0033715 
C     1.5924729    0.0585566   -0.4785329 
C    -1.5926856    0.0570037    0.4770013 
C     1.4149532    1.3289478   -1.3277083 
C     2.3098142    0.3332173    0.8755970 
H     2.1711542   -0.6943064   -1.0377131 
H     1.7707450    1.0706039    1.4863224 
H     2.4676587   -0.5767306    1.4726196 
H     3.3030779    0.7519086    0.6553393 
H     0.8244138    2.0960629   -0.8096165 
H     2.4070819    1.7607537   -1.5239601 
H     0.9467756    1.1214780   -2.2984340 
C    -1.4157212    1.3260175    1.3283491 
C    -2.3101626    0.3336680   -0.8766489 
H    -2.1710220   -0.6970789    1.0348931 
H    -0.8255181    2.0942716    0.8115630 
H    -2.4080371    1.7570541    1.5253431 
H    -0.9474470    1.1170919    2.2987158 
H    -3.3036119    0.7515338   -0.6556622 
H    -1.7714308    1.0723467   -1.4861094 
H    -2.4676023   -0.5753227   -1.4752338 
