# Supplementary material for: Isolation of halogen-substituted silylium ions
Source: Nat Chem. 2025 Jul 31;17(11):1666–72. doi: 10.1038/s41557-025-01880-2 (PMC12580324; doi:10.1038/s41557-025-01880-2)
Supplement: Supplementary file 2 — Cartesian coordinates for all calculated structures. [file 41557_2025_1880_MOESM2_ESM.zip › iPr2BrSiF.xyz]

23
Energy =
Si    0.0058893    1.3394685   -0.0384930 
Br   -0.3187691    2.7794263    1.6640666 
F     0.2570595    2.2438337   -1.3622506 
C     1.6102084    0.4055554    0.2931438 
C    -1.6063514    0.4025828   -0.3193090 
C     1.5852417   -0.4275435    1.5847713 
C     2.0532500   -0.4352277   -0.9192058 
H     2.3439595    1.2218319    0.4275337 
H     2.0754634    0.1527718   -1.8469215 
H     3.0646199   -0.8378813   -0.7530976 
H     1.3848980   -1.2937574   -1.0787876 
H     2.5852422   -0.8379584    1.7940698 
H     1.2781205    0.1689232    2.4547087 
H     0.8955811   -1.2798612    1.4994261 
C    -1.5700065   -0.4397161   -1.6085947 
C    -2.0570941   -0.4300477    0.8917096 
H    -2.3396191    1.2172395   -0.4656065 
H    -2.5703852   -0.8455954   -1.8256161 
H    -1.2512041    0.1481687   -2.4801791 
H    -0.8872709   -1.2960990   -1.5100782 
H    -2.0925155    0.1672426    1.8130432 
H    -3.0632813   -0.8422476    0.7187417 
H    -1.3830363   -1.2811090    1.0669253 
