# Supplementary material for: Isolation of halogen-substituted silylium ions
Source: Nat Chem. 2025 Jul 31;17(11):1666–72. doi: 10.1038/s41557-025-01880-2 (PMC12580324; doi:10.1038/s41557-025-01880-2)
Supplement: Supplementary file 2 — Cartesian coordinates for all calculated structures. [file 41557_2025_1880_MOESM2_ESM.zip › iPr2ClSi_A-_ConfA.xyz]

46
Energy =
C     2.0727047    0.0010929   -2.9004528 
B     2.1877546   -1.4382139   -1.9926404 
B     0.7142765   -1.4563584   -1.0042936 
B     0.7526393    0.0041029    0.0556332 
B     2.2660031   -0.8951107   -0.3026473 
B     2.2623458    0.9080415   -0.3061336 
B     0.7083659    1.4603072   -1.0098873 
B    -0.1971418   -0.0006924   -1.4345145 
B     0.6443217    0.8939151   -2.6935738 
B     2.1819006    1.4443169   -1.9981932 
B     3.1315331    0.0057934   -1.5646749 
B     0.6479609   -0.8966841   -2.6901427 
Br   -2.2242801   -0.0051777   -1.6292093 
Si   -3.4618732   -0.0036608    0.4718350 
C    -3.1441533    1.6936940    1.2198044 
C    -3.7354582    2.8179036    0.3558326 
C    -3.1358297   -1.6964924    1.2264706 
C    -3.6374614   -1.7675446    2.6814905 
C    -3.7243994   -2.8267457    0.3685442 
H    -2.0385998   -1.7939817    1.2287256 
C    -3.6498696    1.7686556    2.6732439 
H    -2.0473396    1.7956696    1.2242677 
Br   -0.1612983    3.1302695   -0.4813488 
Br    3.1884437    1.9472855    1.0556764 
Br    3.1962636   -1.9253760    1.0631390 
Br   -0.1485989   -3.1278633   -0.4694829 
Br   -0.0093877    0.0061649    1.8569157 
H     2.5172640    0.0000857   -3.8921669 
H    -3.3669605   -2.7935883   -0.6689133 
H    -4.8223893   -2.7986059    0.3583233 
H    -3.4116708   -3.7931927    0.7904151 
H    -4.7141599   -1.5568014    2.7620301 
H    -3.0981882   -1.0778045    3.3422164 
H    -3.4734578   -2.7860778    3.0638382 
H    -3.4906804    2.7893038    3.0519701 
H    -3.1099543    1.0835036    3.3381882 
H    -4.7260132    1.5542823    2.7516590 
H    -3.4278690    3.7874045    0.7744643 
H    -4.8332941    2.7850294    0.3431862 
H    -3.3753973    2.7820315   -0.6806177 
H     0.1353494   -1.4863135   -3.5848929 
H     0.1293269    1.4780011   -3.5905887 
H     2.7147205    2.4065135   -2.4439589 
H     4.3076107    0.0078772   -1.7232087 
H     2.7244597   -2.3999529   -2.4347155 
Cl   -5.3523375   -0.0096895   -0.3778911 
