# Supplementary material for: Isolation of halogen-substituted silylium ions
Source: Nat Chem. 2025 Jul 31;17(11):1666–72. doi: 10.1038/s41557-025-01880-2 (PMC12580324; doi:10.1038/s41557-025-01880-2)
Supplement: Supplementary file 2 — Cartesian coordinates for all calculated structures. [file 41557_2025_1880_MOESM2_ESM.zip › iPr2ClSi_A-_ConfB.xyz]

46
Energy =
C    -0.6961185    0.1275273   -2.7795831 
B    -1.2500727    1.5541406   -2.0208652 
B    -0.7959778    1.3544805   -0.3231729 
B     0.0319587   -0.2004784   -0.2164533 
B    -1.0504257   -1.5373744   -0.6223755 
Br   -0.8580042   -3.2995282    0.1993591 
B     0.3156477    0.8213654   -1.6055186 
B     0.1573657   -0.9563369   -1.7914251 
B    -1.5043097   -1.3031850   -2.3164765 
B    -2.6284207   -0.7907277   -1.0353301 
B    -1.6545257   -0.1045801    0.3063380 
Br   -2.1403559   -0.2558230    2.1850127 
B    -2.3687934    0.2431187   -2.4576802 
B    -2.4706191    0.9960723   -0.8522709 
Br   -3.9671139    2.1228104   -0.3229183 
Br   -4.3085330   -1.7205592   -0.7190755 
Br   -0.3314084    2.8614002    0.8360739 
Br    1.3440699   -0.5396663    1.2985258 
Si    3.5910952   -0.0835316    0.6131562 
C     3.9352637    1.7180711    1.0344321 
C     3.3360083    2.1474638    2.3868716 
Cl    3.7342407   -0.4463698   -1.3990603 
C     4.5074617   -1.4405114    1.5469391 
C     4.0978021   -2.8498013    1.0843193 
C     4.4324150   -1.2982038    3.0771809 
H     5.5552806   -1.2655397    1.2317432 
C     3.5515833    2.7045471   -0.0799227 
H     5.0410910    1.7058459    1.1275602 
H    -0.3801762    0.2075368   -3.8162279 
H     2.4611306    2.7594263   -0.1989415 
H     3.9940257    2.4374933   -1.0477514 
H     3.9030893    3.7117575    0.1889522 
H     5.0225262   -2.0969234    3.5504626 
H     3.4008776   -1.4001460    3.4453224 
H     4.8303901   -0.3389677    3.4328357 
H     1.3293167    1.3619208   -1.9004100 
H     1.0678625   -1.5962525   -2.2016329 
H    -1.6986527   -2.1726619   -3.1007932 
H    -3.1408919    0.4049875   -3.3444943 
H    -1.2734079    2.5865570   -2.6062736 
H     4.7420382   -3.5985838    1.5682275 
H     3.0586326   -3.0781179    1.3599333 
H     4.1925268   -2.9737351   -0.0018426 
H     2.2429756    2.2289094    2.3168461 
H     3.5774474    1.4606822    3.2087262 
H     3.7256960    3.1394131    2.6583387 
