# Supplementary material for: Isolation of halogen-substituted silylium ions
Source: Nat Chem. 2025 Jul 31;17(11):1666–72. doi: 10.1038/s41557-025-01880-2 (PMC12580324; doi:10.1038/s41557-025-01880-2)
Supplement: Supplementary file 2 — Cartesian coordinates for all calculated structures. [file 41557_2025_1880_MOESM2_ESM.zip › iPr2ClSi+.xyz]

22
Energy =
Si    0.0000792   -0.7580411   -0.0014418 
Cl    0.0005194   -2.7644402   -0.0032240 
C     1.5926811    0.0571347   -0.4883201 
C    -1.5929016    0.0555697    0.4868056 
C     1.4311328    1.3437309   -1.3153830 
C     2.3190574    0.2991581    0.8691182 
H     2.1573854   -0.6966334   -1.0607250 
H     1.7942233    1.0362588    1.4927521 
H     2.4657120   -0.6221172    1.4518058 
H     3.3180147    0.7053671    0.6514071 
H     0.8531918    2.1104482   -0.7826978 
H     2.4285290    1.7646177   -1.5078292 
H     0.9567755    1.1587576   -2.2875738 
C    -1.4319583    1.3408228    1.3160688 
C    -2.3193282    0.2995851   -0.8702512 
H    -2.1572888   -0.6994311    1.0578960 
H    -0.8543122    2.1086921    0.7847240 
H    -2.4295450    1.7609546    1.5091745 
H    -0.9575759    1.1543928    2.2879689 
H    -3.3184840    0.7049548   -0.6518865 
H    -1.7948098    1.0380015   -1.4925925 
H    -2.4655300   -0.6207555   -1.4545279 
