# Supplementary material for: Isolation of halogen-substituted silylium ions
Source: Nat Chem. 2025 Jul 31;17(11):1666–72. doi: 10.1038/s41557-025-01880-2 (PMC12580324; doi:10.1038/s41557-025-01880-2)
Supplement: Supplementary file 2 — Cartesian coordinates for all calculated structures. [file 41557_2025_1880_MOESM2_ESM.zip › iPr2ClSiF.xyz]

23
Energy =
Si    0.0047870    1.3438250   -0.0265098 
Cl   -0.2975387    2.6536239    1.5627801 
F     0.2550178    2.2640224   -1.3387436 
C     1.6081425    0.4088152    0.2965085 
C    -1.6049589    0.4088058   -0.3156496 
C     1.5862063   -0.4225552    1.5899635 
C     2.0516074   -0.4334316   -0.9142135 
H     2.3422955    1.2253965    0.4293948 
H     2.0733449    0.1535392   -1.8426841 
H     3.0628465   -0.8366624   -0.7487337 
H     1.3827332   -1.2917873   -1.0730472 
H     2.5865274   -0.8326189    1.7987030 
H     1.2802105    0.1747682    2.4596938 
H     0.8967421   -1.2753600    1.5072085 
C    -1.5737976   -0.4290834   -1.6075022 
C    -2.0565851   -0.4271826    0.8934593 
H    -2.3378046    1.2249784   -0.4577853 
H    -2.5747031   -0.8339439   -1.8239973 
H    -1.2564792    0.1616536   -2.4777797 
H    -0.8910457   -1.2861115   -1.5141238 
H    -2.0898409    0.1667785    1.8170309 
H    -3.0637391   -0.8372937    0.7208350 
H    -1.3839682   -1.2801764    1.0651922 
