# Supplementary material for: Isolation of halogen-substituted silylium ions
Source: Nat Chem. 2025 Jul 31;17(11):1666–72. doi: 10.1038/s41557-025-01880-2 (PMC12580324; doi:10.1038/s41557-025-01880-2)
Supplement: Supplementary file 2 — Cartesian coordinates for all calculated structures. [file 41557_2025_1880_MOESM2_ESM.zip › iPr2FSi_A-_ConfA.xyz]

46
Energy =
C     2.0994945    0.0010828   -2.8926461 
B     2.2004841   -1.4383267   -1.9832951 
B     0.7119599   -1.4566854   -1.0185692 
B     0.7347256    0.0040909    0.0407941 
B     2.2523748   -0.8954145   -0.2920136 
B     2.2486925    0.9084483   -0.2955845 
B     0.7060218    1.4605645   -1.0243067 
B    -0.1923833   -0.0007738   -1.4623604 
B     0.6678633    0.8936815   -2.7084333 
B     2.1945946    1.4444585   -1.9889900 
B     3.1374799    0.0058605   -1.5403794 
B     0.6715134   -0.8966019   -2.7049129 
Br   -2.2142737   -0.0050068   -1.6546184 
Si   -3.4172291   -0.0034743    0.4705299 
C    -3.1529441    1.7027164    1.2069183 
C    -3.8522054    2.7734216    0.3499075 
C    -3.1444947   -1.7055422    1.2133317 
C    -3.5804193   -1.7690440    2.6907459 
C    -3.8419157   -2.7824139    0.3625593 
H    -2.0580923   -1.8761402    1.1671573 
C    -3.5940319    1.7700503    2.6826813 
H    -2.0671053    1.8774697    1.1634578 
Br   -0.1769925    3.1295882   -0.5124092 
Br    3.1522023    1.9475455    1.0815038 
Br    3.1600842   -1.9254081    1.0891423 
Br   -0.1640889   -3.1273988   -0.5001837 
Br   -0.0627260    0.0060692    1.8271626 
H     2.5598150    0.0000789   -3.8771337 
H    -3.4981270   -2.7737511   -0.6804280 
H    -4.9340829   -2.6641639    0.3669404 
H    -3.6048572   -3.7737144    0.7759560 
H    -4.6422571   -1.5158229    2.8264141 
H    -2.9823449   -1.1054241    3.3276479 
H    -3.4388598   -2.7956869    3.0599734 
H    -3.4576728    2.7986033    3.0485374 
H    -2.9957015    1.1110602    3.3241157 
H    -4.6553751    1.5133177    2.8156592 
H    -3.6206901    3.7672668    0.7603294 
H    -4.9438696    2.6505294    0.3513272 
H    -3.5050203    2.7623284   -0.6919209 
H     0.1729504   -1.4863438   -3.6074243 
H     0.1668891    1.4778098   -3.6132580 
H     2.7346070    2.4064780   -2.4263994 
H     4.3158859    0.0079824   -1.6805263 
H     2.7444139   -2.3998594   -2.4169033 
F    -4.8691101   -0.0081886   -0.2463754 
