# Supplementary material for: Isolation of halogen-substituted silylium ions
Source: Nat Chem. 2025 Jul 31;17(11):1666–72. doi: 10.1038/s41557-025-01880-2 (PMC12580324; doi:10.1038/s41557-025-01880-2)
Supplement: Supplementary file 2 — Cartesian coordinates for all calculated structures. [file 41557_2025_1880_MOESM2_ESM.zip › iPr2FSi_A-_ConfB.xyz]

46
Energy =
C    -0.6065196    0.0861344   -2.7378108 
B    -1.1953126    1.5241585   -2.0278014 
B    -0.8021590    1.3599032   -0.3119914 
B     0.0249021   -0.1883498   -0.1448042 
B    -1.0309597   -1.5397135   -0.5638606 
Br   -0.8569828   -3.2833516    0.3007765 
B     0.3582857    0.8076471   -1.5424568 
B     0.2175452   -0.9741227   -1.6985711 
B    -1.4234106   -1.3401172   -2.2775120 
B    -2.5973695   -0.8102430   -1.0482511 
B    -1.6776252   -0.0923473    0.3143097 
Br   -2.2304691   -0.2098442    2.1767314 
B    -2.2906793    0.1984291   -2.4786076 
B    -2.4548697    0.9818819   -0.8929964 
Br   -3.9760800    2.1095210   -0.4415423 
Br   -4.2832332   -1.7435519   -0.7762578 
Br   -0.3819333    2.8896515    0.8348430 
Br    1.2823626   -0.4661098    1.4297383 
Si    3.4940446   -0.0481956    0.6454796 
C     3.9107726    1.7365339    1.0392093 
C     3.3618045    2.2041697    2.4008546 
F     3.4324336   -0.3047757   -0.9381029 
C     4.4537757   -1.4387415    1.4583110 
C     3.9970548   -2.8204662    0.9531309 
C     4.4606867   -1.3586178    2.9957792 
H     5.4870602   -1.2620297    1.0985967 
C     3.5229801    2.7117984   -0.0869123 
H     5.0176617    1.6997121    1.1052134 
H    -0.2534584    0.1479647   -3.7636644 
H     2.4316429    2.8023513   -0.1708991 
H     3.9213919    2.4061253   -1.0629529 
H     3.9195005    3.7116211    0.1443133 
H     5.0809608   -2.1680449    3.4079481 
H     3.4501155   -1.4845975    3.4120074 
H     4.8672165   -0.4084424    3.3679937 
H     1.3806198    1.3449166   -1.8118789 
H     1.1512464   -1.6108360   -2.0602488 
H    -1.5842887   -2.2256563   -3.0513999 
H    -3.0302863    0.3381326   -3.3963486 
H    -1.2027747    2.5444680   -2.6344832 
H     4.6566728   -3.6010771    1.3599114 
H     2.9724069   -3.0483576    1.2792190 
H     4.0239013   -2.8916875   -0.1419760 
H     2.2695973    2.3132664    2.3595461 
H     3.6080618    1.5207410    3.2253222 
H     3.7857187    3.1880712    2.6487572 
