# Supplementary material for: Isolation of halogen-substituted silylium ions
Source: Nat Chem. 2025 Jul 31;17(11):1666–72. doi: 10.1038/s41557-025-01880-2 (PMC12580324; doi:10.1038/s41557-025-01880-2)
Supplement: Supplementary file 2 — Cartesian coordinates for all calculated structures. [file 41557_2025_1880_MOESM2_ESM.zip › iPr2FSi+.xyz]

22
Energy =
Si    0.0000531   -0.7003239   -0.0013457 
F     0.0003055   -2.2826359   -0.0028633 
C     1.6048204    0.0588940   -0.5035224 
C    -1.6050395    0.0573554    0.5020832 
C     1.4910027    1.3932772   -1.2592708 
C     2.3691039    0.1932058    0.8516793 
H     2.1171393   -0.6955019   -1.1237909 
H     1.8932558    0.9203801    1.5250011 
H     2.4862762   -0.7641658    1.3806184 
H     3.3806435    0.5655529    0.6320899 
H     0.9690508    2.1596369   -0.6711351 
H     2.5041323    1.7709446   -1.4577237 
H     0.9827422    1.2845535   -2.2256917 
C    -1.4919993    1.3905003    1.2601092 
C    -2.3691301    0.1935904   -0.8530530 
H    -2.1171211   -0.6983387    1.1209632 
H    -0.9703476    2.1581259    0.6733604 
H    -2.5053441    1.7673247    1.4590630 
H    -0.9838173    1.2803789    2.2264121 
H    -3.3809031    0.5650466   -0.6330247 
H    -1.8935263    0.9221620   -1.5250369 
H    -2.4857298   -0.7629349   -1.3836531 
