# Supplementary material for: Isolation of halogen-substituted silylium ions
Source: Nat Chem. 2025 Jul 31;17(11):1666–72. doi: 10.1038/s41557-025-01880-2 (PMC12580324; doi:10.1038/s41557-025-01880-2)
Supplement: Supplementary file 2 — Cartesian coordinates for all calculated structures. [file 41557_2025_1880_MOESM2_ESM.zip › iPr2FSiF.xyz]

23
Energy =
Si   -0.0002649    1.3530594   -0.0011460 
F    -0.2314595    2.3286041    1.2704637 
F     0.2305424    2.3266168   -1.2743480 
C     1.6046325    0.4199810    0.2912065 
C    -1.6047870    0.4188575   -0.2919660 
C     1.5195892   -0.5580743    1.4773177 
C     2.1463030   -0.2687148   -0.9747837 
H     2.3120434    1.2251352    0.5666748 
H     2.2316830    0.4294104   -1.8186528 
H     3.1455796   -0.6908134   -0.7848078 
H     1.4982002   -1.0990948   -1.2910211 
H     2.5124458   -0.9766793    1.7045050 
H     1.1453928   -0.0735615    2.3901982 
H     0.8560271   -1.4056489    1.2498280 
C    -1.5192655   -0.5612857   -1.4763168 
C    -2.1463098   -0.2677790    0.9752066 
H    -2.3124799    1.2232476   -0.5689371 
H    -2.5119400   -0.9806830   -1.7028369 
H    -1.1451808   -0.0782627   -2.3900322 
H    -0.8553915   -1.4081917   -1.2472512 
H    -2.2319963    0.4318120    1.8178296 
H    -3.1454241   -0.6905647    0.7859066 
H    -1.4979395   -1.0973702    1.2929627 
