# Supplementary material for: Isolation of halogen-substituted silylium ions
Source: Nat Chem. 2025 Jul 31;17(11):1666–72. doi: 10.1038/s41557-025-01880-2 (PMC12580324; doi:10.1038/s41557-025-01880-2)
Supplement: Supplementary file 2 — Cartesian coordinates for all calculated structures. [file 41557_2025_1880_MOESM2_ESM.zip › iPr2HSi+.xyz]

22
Energy =
Si   -0.1141213   -0.8970602    0.1514100 
H    -0.1928663   -2.3798516    0.2212317 
C     1.5118157   -0.1658194   -0.3666630 
C    -1.6944693   -0.0372961    0.4994658 
C     1.5032443    1.2782539   -0.8836930 
C     2.3818767   -0.3411538    0.9151339 
H     1.9094712   -0.8437071   -1.1420578 
H     2.0502072    0.3213805    1.7274854 
H     2.4038207   -1.3764993    1.2897586 
H     3.4195168   -0.0707684    0.6719550 
H     1.1501570    1.9826175   -0.1190110 
H     2.5286643    1.5724124   -1.1487433 
H     0.8852277    1.3988903   -1.7830627 
C    -1.8042144    1.4178423    0.9438527 
C    -1.9617535   -0.2787887   -1.0401279 
H    -2.3509859   -0.6917791    1.0869416 
H    -1.1456364    2.0782485    0.3661380 
H    -2.8358708    1.7729942    0.8134383 
H    -1.5493980    1.5199245    2.0058057 
H    -2.9101489   -0.7993850   -1.2158162 
H    -1.9039700    0.6628878   -1.5966684 
H    -1.2195795   -0.9584157   -1.5762911 
