# Supplementary material for: Isolation of halogen-substituted silylium ions
Source: Nat Chem. 2025 Jul 31;17(11):1666–72. doi: 10.1038/s41557-025-01880-2 (PMC12580324; doi:10.1038/s41557-025-01880-2)
Supplement: Supplementary file 2 — Cartesian coordinates for all calculated structures. [file 41557_2025_1880_MOESM2_ESM.zip › iPr2HSiF.xyz]

23
Energy =
Si   -0.0035901    1.3888140    0.0324959 
H    -0.2274879    2.2825663    1.2156968 
F     0.2324746    2.3622123   -1.2559204 
C     1.5996529    0.4227134    0.2910709 
C    -1.5914514    0.4174581   -0.2909699 
C     1.4993657   -0.5668741    1.4649278 
C     2.1271692   -0.2567836   -0.9839659 
H     2.3239229    1.2095350    0.5756459 
H     2.2048142    0.4493795   -1.8220841 
H     3.1278932   -0.6838134   -0.8106108 
H     1.4721113   -1.0809560   -1.3013716 
H     2.4871848   -0.9920639    1.7028529 
H     1.1149826   -0.0931535    2.3807026 
H     0.8350790   -1.4092632    1.2210804 
C    -1.4909846   -0.5761054   -1.4602948 
C    -2.1380848   -0.2549275    0.9808182 
H    -2.3057310    1.2111874   -0.5829219 
H    -2.4800000   -0.9978393   -1.7007463 
H    -1.0997654   -0.1036953   -2.3723614 
H    -0.8315368   -1.4204614   -1.2102111 
H    -2.2256521    0.4520653    1.8187881 
H    -3.1383898   -0.6781242    0.7974892 
H    -1.4919763   -1.0818704    1.3098896 
