# Supplementary material for: Isolation of halogen-substituted silylium ions
Source: Nat Chem. 2025 Jul 31;17(11):1666–72. doi: 10.1038/s41557-025-01880-2 (PMC12580324; doi:10.1038/s41557-025-01880-2)
Supplement: Supplementary file 2 — Cartesian coordinates for all calculated structures. [file 41557_2025_1880_MOESM2_ESM.zip › iPr2ISi_A-_ConfA.xyz]

46
Energy =
C     2.0642945    0.0010240   -2.9051778 
B     2.1859164   -1.4381694   -1.9980583 
B     0.7196538   -1.4559787   -0.9988044 
B     0.7652806    0.0041931    0.0607576 
B     2.2765143   -0.8948499   -0.3087893 
B     2.2728612    0.9078850   -0.3123369 
B     0.7137470    1.4600112   -1.0044944 
B    -0.1953535   -0.0006568   -1.4228482 
B     0.6374194    0.8939469   -2.6877966 
B     2.1800672    1.4442197   -2.0037069 
B     3.1327797    0.0057714   -1.5771824 
B     0.6410556   -0.8967886   -2.6843049 
Br   -2.2261559   -0.0051206   -1.6156905 
Si   -3.4864363   -0.0037454    0.4722564 
C    -3.1406738    1.6899471    1.2289435 
C    -3.6783921    2.8391430    0.3662241 
C    -3.1323868   -1.6927412    1.2355793 
C    -3.6579254   -1.7701541    2.6803750 
C    -3.6669950   -2.8477728    0.3787615 
H    -2.0314439   -1.7495649    1.2541406 
C    -3.6698082    1.7712149    2.6722376 
H    -2.0400149    1.7513959    1.2495456 
Br   -0.1492364    3.1302954   -0.4671732 
Br    3.2092955    1.9472595    1.0423598 
Br    3.2171103   -1.9251372    1.0499566 
Br   -0.1365356   -3.1277213   -0.4551303 
Br    0.0182394    0.0063659    1.8682682 
H     2.5015382   -0.0000394   -3.9001496 
H    -3.3088110   -2.8026106   -0.6577518 
H    -4.7654968   -2.8658280    0.3664326 
H    -3.3150250   -3.7989609    0.8046551 
H    -4.7412299   -1.5866727    2.7378574 
H    -3.1498459   -1.0647442    3.3489708 
H    -3.4757883   -2.7829906    3.0698483 
H    -3.4923215    2.7862716    3.0580607 
H    -3.1608573    1.0703174    3.3448888 
H    -4.7525790    1.5840152    2.7278248 
H    -3.3312016    3.7935704    0.7887817 
H    -4.7769371    2.8525789    0.3517916 
H    -3.3180462    2.7911447   -0.6694026 
H     0.1222367   -1.4865389   -3.5754361 
H     0.1162188    1.4780804   -3.5812352 
H     2.7094830    2.4064864   -2.4534077 
H     4.3076801    0.0078290   -1.7443745 
H     2.7192138   -2.4000394   -2.4440040 
I    -5.7459270   -0.0108236   -0.5075413 
