# Supplementary material for: Isolation of halogen-substituted silylium ions
Source: Nat Chem. 2025 Jul 31;17(11):1666–72. doi: 10.1038/s41557-025-01880-2 (PMC12580324; doi:10.1038/s41557-025-01880-2)
Supplement: Supplementary file 2 — Cartesian coordinates for all calculated structures. [file 41557_2025_1880_MOESM2_ESM.zip › iPr2ISi_A-_ConfB.xyz]

46
Energy =
C    -0.7458972    0.1432933   -2.8029027 
B    -1.2762140    1.5653419   -2.0197743 
B    -0.7891089    1.3470854   -0.3331618 
B     0.0348940   -0.2129662   -0.2580643 
B    -1.0658987   -1.5394860   -0.6542692 
Br   -0.8669411   -3.3113819    0.1444500 
B     0.2932946    0.8207558   -1.6426173 
B     0.1192687   -0.9541114   -1.8424897 
B    -1.5532791   -1.2873107   -2.3367240 
B    -2.6473207   -0.7807358   -1.0279925 
B    -1.6416140   -0.1130670    0.2998244 
Br   -2.0900253   -0.2795278    2.1864617 
B    -2.4110603    0.2646593   -2.4463813 
B    -2.4759865    1.0026741   -0.8320870 
Br   -3.9547171    2.1326958   -0.2615866 
Br   -4.3258412   -1.7044067   -0.6860495 
Br   -0.2990069    2.8435044    0.8284555 
Br    1.3775696   -0.5896232    1.2193439 
Si    3.6431685   -0.0974427    0.5896631 
C     3.9413653    1.7103743    1.0504067 
C     3.2933639    2.1023125    2.3914313 
I     3.9790869   -0.5311029   -1.7846343 
C     4.5359124   -1.4400054    1.5836177 
C     4.1207436   -2.8621937    1.1728371 
C     4.4532433   -1.2438676    3.1073399 
H     5.5860114   -1.2830717    1.2676114 
C     3.5793239    2.7155771   -0.0521046 
H     5.0441629    1.7074374    1.1758474 
H    -0.4508602    0.2315459   -3.8450526 
H     2.4933807    2.7505630   -0.2127606 
H     4.0656976    2.4818209   -1.0075240 
H     3.8976930    3.7231818    0.2543171 
H     5.0252325   -2.0386282    3.6092968 
H     3.4183072   -1.3128682    3.4731120 
H     4.8700208   -0.2822004    3.4325321 
H     1.3033045    1.3602064   -1.9531349 
H     1.0153697   -1.5980769   -2.2766560 
H    -1.7681372   -2.1483207   -3.1250251 
H    -3.2002335    0.4398642   -3.3154877 
H    -1.3053115    2.6035098   -2.5946827 
H     4.7665593   -3.5955382    1.6778701 
H     3.0829521   -3.0773673    1.4630169 
H     4.2081776   -3.0239487    0.0907341 
H     2.2021512    2.1708211    2.2893265 
H     3.5189605    1.4034834    3.2067592 
H     3.6602492    3.0944638    2.6935691 
