# Supplementary material for: Isolation of halogen-substituted silylium ions
Source: Nat Chem. 2025 Jul 31;17(11):1666–72. doi: 10.1038/s41557-025-01880-2 (PMC12580324; doi:10.1038/s41557-025-01880-2)
Supplement: Supplementary file 2 — Cartesian coordinates for all calculated structures. [file 41557_2025_1880_MOESM2_ESM.zip › iPr2ISi+.xyz]

22
Energy =
Si    0.0000895   -0.7939432   -0.0015301 
I     0.0005831   -3.1684892   -0.0037625 
C     1.5909539    0.0616735   -0.4658351 
C    -1.5911413    0.0601398    0.4643349 
C     1.3942068    1.3105900   -1.3427295 
C     2.2983173    0.3772511    0.8819766 
H     2.1873487   -0.6890755   -1.0088572 
H     1.7427227    1.1153580    1.4764341 
H     2.4690620   -0.5176243    1.4976156 
H     3.2846875    0.8099042    0.6575101 
H     0.7894235    2.0782683   -0.8421828 
H     2.3793891    1.7551201   -1.5464893 
H     0.9317961    1.0752624   -2.3100101 
C    -1.3949244    1.3076658    1.3433227 
C    -2.2987277    0.3776678   -0.8829043 
H    -2.1871588   -0.6918048    1.0061160 
H    -0.7905331    2.0764668    0.8440272 
H    -2.3803002    1.7513920    1.5478959 
H    -0.9323389    1.0709246    2.3101744 
H    -3.2852770    0.8095010   -0.6576473 
H    -1.7435033    1.1170259   -1.4761527 
H    -2.4691079   -0.5162463   -1.5000382 
