# Supplementary material for: Isolation of halogen-substituted silylium ions
Source: Nat Chem. 2025 Jul 31;17(11):1666–72. doi: 10.1038/s41557-025-01880-2 (PMC12580324; doi:10.1038/s41557-025-01880-2)
Supplement: Supplementary file 2 — Cartesian coordinates for all calculated structures. [file 41557_2025_1880_MOESM2_ESM.zip › iPr2ISiF.xyz]

23
Energy =
Si    0.0085065    1.3367865   -0.0493271 
I    -0.3441897    2.9460819    1.8047260 
F     0.2620751    2.2218998   -1.3876837 
C     1.6128582    0.3984755    0.2873201 
C    -1.6063489    0.3965229   -0.3245739 
C     1.5836185   -0.4371372    1.5763664 
C     2.0524351   -0.4408075   -0.9275904 
H     2.3485586    1.2123263    0.4234163 
H     2.0743744    0.1487683   -1.8542037 
H     3.0636903   -0.8444458   -0.7627680 
H     1.3830925   -1.2984066   -1.0873413 
H     2.5824352   -0.8500392    1.7862775 
H     1.2767872    0.1583440    2.4473421 
H     0.8919366   -1.2874488    1.4881953 
C    -1.5629777   -0.4521982   -1.6096861 
C    -2.0583970   -0.4303855    0.8889235 
H    -2.3398125    1.2094183   -0.4775788 
H    -2.5629615   -0.8577626   -1.8294075 
H    -1.2392779    0.1309495   -2.4825532 
H    -0.8820097   -1.3088708   -1.5027949 
H    -2.0971954    0.1717897    1.8071608 
H    -3.0636790   -0.8444775    0.7153764 
H    -1.3835189   -1.2793830    1.0704043 
