# Supplementary material for: Isolation of halogen-substituted silylium ions
Source: Nat Chem. 2025 Jul 31;17(11):1666–72. doi: 10.1038/s41557-025-01880-2 (PMC12580324; doi:10.1038/s41557-025-01880-2)
Supplement: Supplementary file 2 — Cartesian coordinates for all calculated structures. [file 41557_2025_1880_MOESM2_ESM.zip › iPr3Si+.xyz]

31
Energy =
C     0.5275173   -2.3600879   -1.1634850 
C     0.2015795   -1.8330897    0.2631636 
C     1.2944893   -2.2227538    1.2779242 
Si   -0.0085933    0.0043988    0.0708441 
C     1.4893253    1.0766960   -0.1329979 
C     1.6817650    1.5972730    1.3268726 
C    -1.6975880    0.7747016    0.0216056 
C     1.3658680    2.2260923   -1.1442809 
H    -0.7656496   -2.2517496    0.5836549 
H     2.2726055   -1.7984786    1.0105143 
H     1.0474200   -1.9090979    2.3008608 
H     1.4056605   -3.3166942    1.2852420 
H     1.4822300   -1.9642242   -1.5387769 
H     0.6232757   -3.4551942   -1.1188499 
H    -0.2571836   -2.1337298   -1.8998083 
H     2.3477772    0.4355951   -0.3884699 
H     1.2825409    1.8605243   -2.1759474 
H     0.4979738    2.8670114   -0.9342116 
H     2.2608014    2.8624527   -1.0881247 
H     2.6046509    2.1953703    1.3652810 
H     0.8573800    2.2537363    1.6426129 
H     1.7955626    0.7917210    2.0690557 
H    -1.5665434    1.8622538    0.1456636 
C    -2.1877380    0.5084805   -1.4339250 
C    -2.6855224    0.2416338    1.0719945 
H    -3.6664497    0.7165209    0.9262455 
H    -2.8323666   -0.8437066    0.9813635 
H    -2.3609485    0.4597225    2.0980393 
H    -3.1491624    1.0232129   -1.5785678 
H    -1.4998354    0.8910136   -2.2031703 
H    -2.3613407   -0.5615510   -1.6171202 
