# Supplementary material for: Isolation of halogen-substituted silylium ions
Source: Nat Chem. 2025 Jul 31;17(11):1666–72. doi: 10.1038/s41557-025-01880-2 (PMC12580324; doi:10.1038/s41557-025-01880-2)
Supplement: Supplementary file 2 — Cartesian coordinates for all calculated structures. [file 41557_2025_1880_MOESM2_ESM.zip › iPr3SiF.xyz]

32
Energy =
C    -0.9315813    1.9360901    1.4901075 
C    -0.5256064    1.7575204    0.0176437 
C     0.5340337    2.7923405   -0.4019828 
Si   -0.0001717   -0.0001421   -0.4609847 
C     1.7845859   -0.4239897    0.0183024 
C     2.1509353   -1.8595012   -0.3997922 
C    -1.2598042   -1.3338631    0.0170253 
F     0.0004455    0.0000393   -2.1017468 
C     2.1426081   -0.1596077    1.4903325 
H    -1.4253834    1.9346288   -0.6008818 
H     1.4570156    2.6848649    0.1880376 
H     0.8031498    2.6969387   -1.4634996 
H     0.1643958    3.8180505   -0.2418998 
H    -0.0963086    1.7289805    2.1748804 
H    -1.2557869    2.9723296    1.6791234 
H    -1.7628977    1.2762342    1.7746740 
H     2.3878299    0.2659228   -0.6011267 
H     3.2023573   -0.3959919    1.6792292 
H     1.9862136    0.8905970    1.7733047 
H     1.5463741   -0.7787872    2.1763646 
H     1.5960722   -2.6045247    0.1906526 
H     1.9341557   -2.0457526   -1.4612388 
H     3.2239740   -2.0521714   -0.2391556 
C    -1.2102159   -1.7761655    1.4890068 
C    -2.6859613   -0.9328341   -0.4012316 
H    -0.9638801   -2.2011479   -0.6024953 
H    -2.7386563   -0.6517648   -1.4626356 
H    -3.3897137   -1.7654798   -0.2407386 
H    -3.0532647   -0.0796904    0.1893520 
H    -0.2222424   -2.1647968    1.7724907 
H    -1.4495115   -0.9503748    2.1748194 
H    -1.9441272   -2.5764395    1.6775803 
