# Supplementary material for: Isolation of halogen-substituted silylium ions
Source: Nat Chem. 2025 Jul 31;17(11):1666–72. doi: 10.1038/s41557-025-01880-2 (PMC12580324; doi:10.1038/s41557-025-01880-2)
Supplement: Supplementary file 2 — Cartesian coordinates for all calculated structures. [file 41557_2025_1880_MOESM2_ESM.zip › Me2BrSi_A-_ConfA.xyz]

34
Energy =
C     1.3354773    0.0001957    3.0704475 
B    -0.0302273    0.8967360    2.6139238 
B    -0.0307839   -0.8959022    2.6147071 
B     1.6047612   -1.4437947    2.1990555 
B     2.6119962   -0.0007048    1.9418943 
B     1.9813607   -0.9043997    0.5491273 
Br    3.1359707   -1.9395540   -0.6282589 
B     1.6056638    1.4432419    2.1977840 
B     1.9819195    0.9021644    0.5483387 
Br    3.1371626    1.9356278   -0.6299054 
B     0.3279364    1.4589695    0.9645245 
Br   -0.4654747    3.1078844    0.2741850 
B     0.5608103   -0.0009418   -0.0718699 
Br    0.1319887   -0.0015920   -1.9775430 
B    -0.6321201   -0.0000022    1.2285181 
Br   -2.6631682    0.0004878    1.0749532 
Si   -3.5708535    0.0000086   -1.1540581 
Br   -5.7105824    0.0009574   -0.5161148 
B     0.3270324   -1.4598009    0.9657949 
Br   -0.4674253   -3.1087659    0.2767843 
C    -3.1567871   -1.6206470   -1.9397123 
H    -3.6538544   -1.6543496   -2.9220320 
C    -3.1556684    1.6197813   -1.9409154 
H    -2.0720214    1.7234005   -2.0752173 
H    -3.5292971   -2.4493769   -1.3252827 
H    -3.5277688    2.4492405   -1.3272238 
H    -3.6525663    1.6529788   -2.9233411 
H    -2.0732201   -1.7250381   -2.0740784 
H     1.5989523    0.0005842    4.1248411 
H    -0.6958737    1.4827560    3.4042318 
H    -0.6967992   -1.4808082    3.4055310 
H     2.0544822   -2.4039564    2.7321705 
H     3.7415848   -0.0009047    2.3056715 
H     2.0559829    2.4035941    2.7300490 
