# Supplementary material for: Isolation of halogen-substituted silylium ions
Source: Nat Chem. 2025 Jul 31;17(11):1666–72. doi: 10.1038/s41557-025-01880-2 (PMC12580324; doi:10.1038/s41557-025-01880-2)
Supplement: Supplementary file 2 — Cartesian coordinates for all calculated structures. [file 41557_2025_1880_MOESM2_ESM.zip › Me2BrSi_A-_ConfB.xyz]

34
Energy =
C    -0.1558787    0.1402359   -2.6655474 
B     1.0684941   -0.5601822   -1.7228942 
B    -0.6712521   -0.8258543   -1.3714526 
B    -1.5538813    0.6477918   -1.8235113 
B    -0.3712629    1.8181753   -2.4506670 
B    -0.9949962    1.9897425   -0.7964036 
Br   -2.1843156    3.4391686   -0.2760478 
B     1.2433282    1.0771569   -2.3892608 
B     0.7543666    2.2564441   -1.1466106 
Br    1.5759789    4.0161725   -1.0310074 
B     1.6502795    0.7700086   -0.6936182 
Br    3.4805338    0.7661757   -0.0131851 
B     0.2572287    1.3417000    0.3141365 
Br    0.5275403    1.9755892    2.1333862 
B     0.4363128   -0.3678026   -0.0986252 
Br    1.0100264   -1.5703200    1.4422358 
Si    0.2115391   -3.7574703    0.9784381 
Br    1.0571065   -4.3469409   -0.9768228 
B    -1.1809455    0.3386366   -0.1217628 
Br   -2.5453393   -0.1336082    1.1987258 
C    -1.6365600   -3.7146802    0.9724753 
H    -2.0006048   -4.7377252    0.7905105 
C     1.0223322   -4.6810443    2.3731905 
H     2.1156240   -4.5970903    2.3288079 
H    -2.0293697   -3.0520803    0.1932651 
H     0.7547984   -5.7453009    2.2944960 
H     0.6699237   -4.3054173    3.3444628 
H    -2.0103439   -3.3651339    1.9443657 
H    -0.2993196   -0.2565420   -3.6670302 
H     1.7350570   -1.4563057   -2.1227797 
H    -1.1484871   -1.8971939   -1.5585855 
H    -2.6283610    0.5551813   -2.3196755 
H    -0.6649431    2.5081212   -3.3707170 
H     2.0259132    1.2722655   -3.2599424 
