# Supplementary material for: Isolation of halogen-substituted silylium ions
Source: Nat Chem. 2025 Jul 31;17(11):1666–72. doi: 10.1038/s41557-025-01880-2 (PMC12580324; doi:10.1038/s41557-025-01880-2)
Supplement: Supplementary file 2 — Cartesian coordinates for all calculated structures. [file 41557_2025_1880_MOESM2_ESM.zip › Me2BrSi+.xyz]

10
Energy =
Br    0.0308372   -2.0984431   -0.1888272 
Si   -0.0008005    0.0429987   -0.0481136 
C     1.5969165    0.9397867   -0.0283825 
C    -1.6267961    0.8828618    0.0438128 
H    -2.3990977    0.2319185    0.4735765 
H     1.4936677    1.9065323   -0.5445530 
H    -1.5412702    1.8181057    0.6169793 
H    -1.9347982    1.1462980   -0.9847857 
H     1.8573137    1.1524657    1.0247981 
H     2.4073548    0.3473418   -0.4712055 
