# Supplementary material for: Isolation of halogen-substituted silylium ions
Source: Nat Chem. 2025 Jul 31;17(11):1666–72. doi: 10.1038/s41557-025-01880-2 (PMC12580324; doi:10.1038/s41557-025-01880-2)
Supplement: Supplementary file 2 — Cartesian coordinates for all calculated structures. [file 41557_2025_1880_MOESM2_ESM.zip › Me2BrSiF.xyz]

11
Energy =
C     1.5695073    1.0928915   -0.0387135 
Si   -0.0000450    0.0938935   -0.0499681 
C    -1.5700026    1.0922480   -0.0381885 
Br    0.0005500   -1.2910120    1.7175473 
F    -0.0000763   -0.8409426   -1.3703363 
H     1.6244404    1.7170316    0.8639329 
H    -2.4488905    0.4340325   -0.0553155 
H     2.4486573    0.4350333   -0.0561243 
H     1.6086309    1.7502333   -0.9200139 
H    -1.6248941    1.7163632    0.8644774 
H    -1.6096813    1.7495769   -0.9194739 
