# Supplementary material for: Isolation of halogen-substituted silylium ions
Source: Nat Chem. 2025 Jul 31;17(11):1666–72. doi: 10.1038/s41557-025-01880-2 (PMC12580324; doi:10.1038/s41557-025-01880-2)
Supplement: Supplementary file 2 — Cartesian coordinates for all calculated structures. [file 41557_2025_1880_MOESM2_ESM.zip › Me2ClSi_A-_ConfA.xyz]

34
Energy =
C     1.3354171    0.0008116    3.0693187 
B    -0.0315635    0.8965615    2.6150390 
B    -0.0312545   -0.8960076    2.6163720 
B     1.6037092   -1.4432781    2.1979249 
B     2.6097988    0.0001835    1.9384540 
B     1.9769940   -0.9042461    0.5471027 
Br    3.1298639   -1.9391494   -0.6321698 
B     1.6032144    1.4436772    2.1957828 
B     1.9766621    0.9023299    0.5457498 
Br    3.1291642    1.9358840   -0.6350705 
B     0.3232008    1.4585517    0.9648572 
Br   -0.4717397    3.1071504    0.2756918 
B     0.5548541   -0.0016553   -0.0716086 
Br    0.1218937   -0.0033534   -1.9761985 
B    -0.6358035   -0.0008516    1.2310206 
Br   -2.6661943   -0.0022069    1.0795110 
Si   -3.5736312   -0.0000685   -1.1508121 
Cl   -5.5484829    0.0020551   -0.5475212 
B     0.3237346   -1.4603501    0.9670255 
Br   -0.4710370   -3.1099287    0.2799387 
C    -3.1668553   -1.6210630   -1.9354835 
H    -3.6540894   -1.6494120   -2.9230491 
C    -3.1645163    1.6202738   -1.9354501 
H    -2.0824929    1.7295134   -2.0754911 
H    -3.5543607   -2.4466526   -1.3257301 
H    -3.5362681    2.4469756   -1.3174771 
H    -3.6659701    1.6559130   -2.9156395 
H    -2.0838834   -1.7387508   -2.0607793 
H     1.6008653    0.0016379    4.1232102 
H    -0.6961435    1.4822746    3.4064364 
H    -0.6956653   -1.4807710    3.4086199 
H     2.0549381   -2.4030063    2.7305137 
H     3.7400918    0.0006708    2.2999805 
H     2.0541392    2.4043576    2.7269110 
