# Supplementary material for: Isolation of halogen-substituted silylium ions
Source: Nat Chem. 2025 Jul 31;17(11):1666–72. doi: 10.1038/s41557-025-01880-2 (PMC12580324; doi:10.1038/s41557-025-01880-2)
Supplement: Supplementary file 2 — Cartesian coordinates for all calculated structures. [file 41557_2025_1880_MOESM2_ESM.zip › Me2ClSi_A-_ConfB.xyz]

34
Energy =
C    -0.1499749    0.1286743   -2.6612128 
B     1.0684017   -0.5683528   -1.7075756 
B    -0.6735187   -0.8277321   -1.3632819 
B    -1.5511387    0.6443958   -1.8291494 
B    -0.3633311    1.8082922   -2.4579722 
B    -0.9948108    1.9918647   -0.8078915 
Br   -2.1841642    3.4467305   -0.3029066 
B     1.2495507    1.0644821   -2.3838940 
B     0.7567147    2.2531655   -1.1514799 
Br    1.5807927    4.0121985   -1.0435088 
B     1.6478564    0.7681734   -0.6843968 
Br    3.4746545    0.7667337    0.0052343 
B     0.2507562    1.3490512    0.3131075 
Br    0.5129516    1.9941570    2.1295028 
B     0.4287658   -0.3629560   -0.0880464 
Br    0.9939412   -1.5597551    1.4611016 
Si    0.2079661   -3.7432371    0.9714371 
Cl    0.9779972   -4.2325263   -0.8584010 
B    -1.1871021    0.3456194   -0.1236286 
Br   -2.5582976   -0.1190346    1.1926379 
C    -1.6384889   -3.7135597    0.9807274 
H    -1.9999191   -4.7301746    0.7610524 
C     1.0433888   -4.6939502    2.3302981 
H     2.1354801   -4.6020779    2.2710048 
H    -2.0414577   -3.0216798    0.2325224 
H     0.7810635   -5.7579655    2.2313136 
H     0.7053304   -4.3452646    3.3163438 
H    -2.0078871   -3.4062635    1.9683575 
H    -0.2892205   -0.2742802   -3.6608020 
H     1.7341009   -1.4698602   -2.0970523 
H    -1.1520118   -1.8993024   -1.5454035 
H    -2.6233972    0.5505070   -2.3298522 
H    -0.6511111    2.4929103   -3.3838441 
H     2.0366418    1.2528905   -3.2519929 
