# Supplementary material for: Isolation of halogen-substituted silylium ions
Source: Nat Chem. 2025 Jul 31;17(11):1666–72. doi: 10.1038/s41557-025-01880-2 (PMC12580324; doi:10.1038/s41557-025-01880-2)
Supplement: Supplementary file 2 — Cartesian coordinates for all calculated structures. [file 41557_2025_1880_MOESM2_ESM.zip › Me2ClSi+.xyz]

10
Energy =
Cl    0.0367513   -1.9372791   -0.0943165 
Si   -0.0023938    0.0510287   -0.0295107 
C     1.6024363    0.9278771   -0.0262375 
C    -1.6378434    0.8675440    0.0219355 
H    -2.4038727    0.2151393    0.4613480 
H     1.4895470    1.9440381   -0.4309636 
H    -1.5739965    1.8199820    0.5688778 
H    -1.9389584    1.0979563   -1.0168735 
H     1.9447903    1.0152187    1.0215202 
H     2.3668671    0.3683611   -0.5824805 
