# Supplementary material for: Isolation of halogen-substituted silylium ions
Source: Nat Chem. 2025 Jul 31;17(11):1666–72. doi: 10.1038/s41557-025-01880-2 (PMC12580324; doi:10.1038/s41557-025-01880-2)
Supplement: Supplementary file 2 — Cartesian coordinates for all calculated structures. [file 41557_2025_1880_MOESM2_ESM.zip › Me2ClSiF.xyz]

11
Energy =
C     1.5693540    1.0830242   -0.0287878 
Si   -0.0000394    0.0853953   -0.0344196 
C    -1.5698401    1.0823798   -0.0282630 
Cl    0.0005002   -1.1861934    1.6046231 
F    -0.0000664   -0.8569106   -1.3489194 
H     1.6259835    1.7120430    0.8705537 
H    -2.4478656    0.4225356   -0.0414366 
H     2.4476453    0.4235395   -0.0422524 
H     1.6124299    1.7364112   -0.9124556 
H    -1.6264282    1.7113752    0.8710974 
H    -1.6134770    1.7357496   -0.9119162 
