# Supplementary material for: Isolation of halogen-substituted silylium ions
Source: Nat Chem. 2025 Jul 31;17(11):1666–72. doi: 10.1038/s41557-025-01880-2 (PMC12580324; doi:10.1038/s41557-025-01880-2)
Supplement: Supplementary file 2 — Cartesian coordinates for all calculated structures. [file 41557_2025_1880_MOESM2_ESM.zip › Me2FSi_A-_ConfA.xyz]

34
Energy =
C     1.3381469    0.0006545    3.0689372 
B    -0.0324880    0.8967561    2.6259818 
B    -0.0327417   -0.8956218    2.6270789 
B     1.5990845   -1.4432489    2.1954868 
B     2.6037437   -0.0002151    1.9279580 
B     1.9595117   -0.9041677    0.5415435 
Br    3.1017008   -1.9391967   -0.6479690 
B     1.5994741    1.4434185    2.1937143 
B     1.9597526    0.9022126    0.5404334 
Br    3.1022261    1.9354525   -0.6503610 
B     0.3100798    1.4590162    0.9732902 
Br   -0.4886139    3.1083468    0.2901668 
B     0.5327499   -0.0011507   -0.0643605 
Br    0.0761015   -0.0023550   -1.9636427 
B    -0.6479054   -0.0001975    1.2468730 
Br   -2.6760814    0.0001388    1.0914710 
Si   -3.5547135   -0.0003753   -1.1516204 
F    -5.0837206    0.0002988   -0.6358254 
B     0.3096888   -1.4599863    0.9750771 
Br   -0.4894317   -3.1099706    0.2939765 
C    -3.1899206   -1.6288045   -1.9313503 
H    -3.6313734   -1.6338926   -2.9407164 
C    -3.1894689    1.6274267   -1.9323876 
H    -2.1111060    1.7997601   -2.0234810 
H    -3.6455557   -2.4348707   -1.3415104 
H    -3.6346197    2.4351026   -1.3368137 
H    -3.6416575    1.6361523   -2.9369903 
H    -2.1115837   -1.8067078   -2.0116302 
H     1.6121769    0.0012636    4.1206248 
H    -0.6902221    1.4829068    3.4227202 
H    -0.6906294   -1.4806132    3.4245419 
H     2.0542211   -2.4033286    2.7241291 
H     3.7368884   -0.0001539    2.2804554 
H     2.0548765    2.4040199    2.7211789 
