# Supplementary material for: Isolation of halogen-substituted silylium ions
Source: Nat Chem. 2025 Jul 31;17(11):1666–72. doi: 10.1038/s41557-025-01880-2 (PMC12580324; doi:10.1038/s41557-025-01880-2)
Supplement: Supplementary file 2 — Cartesian coordinates for all calculated structures. [file 41557_2025_1880_MOESM2_ESM.zip › Me2FSi_A-_ConfB.xyz]

34
Energy =
C    -0.1234027    0.0791628   -2.6406565 
B     1.0760876   -0.5959543   -1.6458642 
B    -0.6724318   -0.8407602   -1.3268835 
B    -1.5377261    0.6201750   -1.8471935 
B    -0.3362356    1.7641105   -2.4844672 
B    -0.9959295    1.9928030   -0.8511804 
Br   -2.1904496    3.4630318   -0.4059524 
B     1.2729462    1.0184029   -2.3620268 
B     0.7619680    2.2414206   -1.1708948 
Br    1.5882489    4.0010109   -1.0949985 
B     1.6414024    0.7675259   -0.6487355 
Br    3.4551061    0.7816680    0.0742803 
B     0.2279809    1.3778012    0.3091134 
Br    0.4582152    2.0690356    2.1125102 
B     0.4082488   -0.3426116   -0.0452768 
Br    0.9428964   -1.5133195    1.5379873 
Si    0.1797478   -3.6754259    0.9596908 
F     0.7332461   -3.8932929   -0.5275825 
B    -1.2045436    0.3663363   -0.1281992 
Br   -2.6014974   -0.0641838    1.1731924 
C    -1.6604605   -3.6913086    1.0308760 
H    -2.0218930   -4.6615140    0.6562580 
C     1.1105606   -4.7313921    2.1622078 
H     2.1952224   -4.6205302    2.0333948 
H    -2.1023735   -2.8860518    0.4316029 
H     0.8480713   -5.7869134    1.9939083 
H     0.8470988   -4.4765739    3.1982551 
H    -1.9965758   -3.5657346    2.0693448 
H    -0.2454497   -0.3499405   -3.6315324 
H     1.7434922   -1.5127921   -1.9956992 
H    -1.1504799   -1.9161121   -1.4863884 
H    -2.6015105    0.5155925   -2.3635687 
H    -0.6050340    2.4252953   -3.4328023 
H     2.0759761    1.1829126   -3.2203702 
