# Supplementary material for: Isolation of halogen-substituted silylium ions
Source: Nat Chem. 2025 Jul 31;17(11):1666–72. doi: 10.1038/s41557-025-01880-2 (PMC12580324; doi:10.1038/s41557-025-01880-2)
Supplement: Supplementary file 2 — Cartesian coordinates for all calculated structures. [file 41557_2025_1880_MOESM2_ESM.zip › Me2FSi+.xyz]

10
Energy =
F     0.0242894   -1.4848983   -0.1209830 
Si   -0.0021740    0.0841647   -0.0395599 
C     1.6311328    0.8859138    0.0057198 
C    -1.6617808    0.8303916   -0.0042777 
H    -2.3481904    0.2155700    0.5973959 
H     1.5587907    1.9460123   -0.2745376 
H    -1.6242226    1.8603112    0.3769787 
H    -2.0571752    0.8534303   -1.0366021 
H     2.0230741    0.8231748    1.0377425 
H     2.3395832    0.3557957   -0.6485773 
