# Supplementary material for: Isolation of halogen-substituted silylium ions
Source: Nat Chem. 2025 Jul 31;17(11):1666–72. doi: 10.1038/s41557-025-01880-2 (PMC12580324; doi:10.1038/s41557-025-01880-2)
Supplement: Supplementary file 2 — Cartesian coordinates for all calculated structures. [file 41557_2025_1880_MOESM2_ESM.zip › Me2FSiF.xyz]

11
Energy =
C     1.5735203    1.0561075   -0.0007392 
Si   -0.0000298    0.0701600    0.0003467 
C    -1.5739849    1.0554611   -0.0002136 
F     0.0003849   -0.9010268    1.2904787 
F    -0.0000460   -0.9031822   -1.2881611 
H     1.6336167    1.6993050    0.8887334 
H    -2.4478045    0.3889672    0.0005009 
H     2.4476139    0.3899727   -0.0003213 
H     1.6333292    1.6978110   -0.8913094 
H    -1.6340475    1.6986386    0.8892757 
H    -1.6343560    1.6971353   -0.8907671 
