# Supplementary material for: Isolation of halogen-substituted silylium ions
Source: Nat Chem. 2025 Jul 31;17(11):1666–72. doi: 10.1038/s41557-025-01880-2 (PMC12580324; doi:10.1038/s41557-025-01880-2)
Supplement: Supplementary file 2 — Cartesian coordinates for all calculated structures. [file 41557_2025_1880_MOESM2_ESM.zip › Me2HSi+.xyz]

10
Energy =
H     0.0238034   -1.4453518   -0.1145962 
Si   -0.0014533    0.0372780   -0.0405865 
C     1.6057417    0.8929217    0.0702979 
C    -1.6369771    0.8446124   -0.0684860 
H    -2.2448919    0.4522132    0.7673965 
H     1.5175635    1.9845985    0.1219814 
H    -1.5860141    1.9383702   -0.0110297 
H    -2.1711041    0.5410100   -0.9876017 
H     2.1515112    0.5176013    0.9554569 
H     2.2251480    0.6066126   -0.7995334 
