# Supplementary material for: Isolation of halogen-substituted silylium ions
Source: Nat Chem. 2025 Jul 31;17(11):1666–72. doi: 10.1038/s41557-025-01880-2 (PMC12580324; doi:10.1038/s41557-025-01880-2)
Supplement: Supplementary file 2 — Cartesian coordinates for all calculated structures. [file 41557_2025_1880_MOESM2_ESM.zip › Me2HSiF.xyz]

11
Energy =
C     1.5556279    1.0559934    0.0010265 
Si   -0.0000132    0.0216153    0.0408737 
C    -1.5560922    1.0553545    0.0015463 
H     0.0003714   -0.8792751    1.2348465 
F    -0.0000321   -0.9489905   -1.2656836 
H     1.6141461    1.6966120    0.8939129 
H    -2.4522982    0.4193911   -0.0162145 
H     2.4520889    0.4203981   -0.0170353 
H     1.5789496    1.7064751   -0.8852135 
H    -1.6145743    1.6959503    0.8944513 
H    -1.5799777    1.7058252   -0.8846868 
