# Supplementary material for: Isolation of halogen-substituted silylium ions
Source: Nat Chem. 2025 Jul 31;17(11):1666–72. doi: 10.1038/s41557-025-01880-2 (PMC12580324; doi:10.1038/s41557-025-01880-2)
Supplement: Supplementary file 2 — Cartesian coordinates for all calculated structures. [file 41557_2025_1880_MOESM2_ESM.zip › Me2ISi_A-_ConfA.xyz]

34
Energy =
C     2.2285840    0.0229411    3.0511207 
B     0.8535470    0.9216465    2.6250772 
B     0.8394513   -0.8705827    2.6638102 
B     2.4538969   -1.4410289    2.1994348 
B     3.4619876   -0.0123604    1.8756719 
B     2.7734338   -0.9391504    0.5263051 
Br    3.8745483   -2.0083901   -0.6707600 
B     2.4767022    1.4449333    2.1381960 
B     2.7876655    0.8668283    0.4878529 
Br    3.9059978    1.8645343   -0.7542448 
B     1.1550184    1.4459231    0.9524134 
Br    0.3454520    3.0834349    0.2559145 
B     1.3370457   -0.0368802   -0.0607606 
Br    0.8308817   -0.0730961   -1.9458915 
B     0.1935902    0.0014969    1.2829472 
Br   -1.8416444    0.0190219    1.2144769 
Si   -2.8680080   -0.0315634   -0.9621618 
I    -5.1825417    0.0054104   -0.1474594 
B     1.1312239   -1.4713228    1.0155228 
Br    0.2960160   -3.1247642    0.3903995 
C    -2.4915243   -1.6714562   -1.7339491 
H    -3.0768761   -1.7447099   -2.6639136 
C    -2.4683254    1.5599283   -1.8191317 
H    -1.3941704    1.6253133   -2.0340588 
H    -2.7858735   -2.4888013   -1.0646670 
H    -2.7700111    2.4160912   -1.2038082 
H    -3.0356578    1.5824855   -2.7628424 
H    -1.4219116   -1.7564539   -1.9638223 
H     2.5315246    0.0426888    4.0946240 
H     0.2224193    1.5300361    3.4267517 
H     0.1981137   -1.4328416    3.4906447 
H     2.9150709   -2.3937473    2.7361961 
H     4.6044702   -0.0146191    2.1966922 
H     2.9543343    2.4123601    2.6326738 
