# Supplementary material for: Isolation of halogen-substituted silylium ions
Source: Nat Chem. 2025 Jul 31;17(11):1666–72. doi: 10.1038/s41557-025-01880-2 (PMC12580324; doi:10.1038/s41557-025-01880-2)
Supplement: Supplementary file 2 — Cartesian coordinates for all calculated structures. [file 41557_2025_1880_MOESM2_ESM.zip › Me2ISi_A-_ConfB.xyz]

34
Energy =
C    -0.1617370    0.1520089   -2.6685643 
B     1.0688852   -0.5501107   -1.7366362 
B    -0.6678894   -0.8235134   -1.3778295 
B    -1.5566460    0.6506181   -1.8165207 
B    -0.3800885    1.8281078   -2.4424886 
B    -0.9956639    1.9876431   -0.7840602 
Br   -2.1856875    3.4311151   -0.2489637 
B     1.2366487    1.0911007   -2.3937201 
B     0.7511389    2.2607977   -1.1411576 
Br    1.5692822    4.0217660   -1.0187958 
B     1.6527003    0.7737204   -0.7019477 
Br    3.4868809    0.7685386   -0.0320951 
B     0.2637675    1.3354394    0.3160615 
Br    0.5419870    1.9590697    2.1376883 
B     0.4449020   -0.3717403   -0.1074845 
Br    1.0265689   -1.5820916    1.4220521 
Si    0.2160689   -3.7762115    0.9790145 
I     1.1605130   -4.4974980   -1.1385210 
B    -1.1742558    0.3319316   -0.1186339 
Br   -2.5323068   -0.1472144    1.2056400 
C    -1.6348097   -3.7147071    0.9663250 
H    -2.0057848   -4.7397299    0.8117966 
C     0.9965448   -4.6643360    2.4181264 
H     2.0910951   -4.5919914    2.3911936 
H    -2.0199675   -3.0719146    0.1672079 
H     0.7204691   -5.7279435    2.3658178 
H     0.6291592   -4.2552082    3.3704083 
H    -2.0067658   -3.3341417    1.9273457 
H    -0.3091925   -0.2390442   -3.6717312 
H     1.7358336   -1.4414566   -2.1461100 
H    -1.1419749   -1.8957393   -1.5692615 
H    -2.6333647    0.5586450   -2.3079523 
H    -0.6802769    2.5229782   -3.3567273 
H     2.0144891    1.2929854   -3.2671278 
