# Supplementary material for: Isolation of halogen-substituted silylium ions
Source: Nat Chem. 2025 Jul 31;17(11):1666–72. doi: 10.1038/s41557-025-01880-2 (PMC12580324; doi:10.1038/s41557-025-01880-2)
Supplement: Supplementary file 2 — Cartesian coordinates for all calculated structures. [file 41557_2025_1880_MOESM2_ESM.zip › Me2ISi+.xyz]

10
Energy =
I     0.0381271   -2.3230472   -0.1686009 
Si   -0.0011234    0.0294856   -0.0424458 
C     1.5831924    0.9612531   -0.0466353 
C    -1.6160561    0.9015071    0.0571924 
H    -2.4272510    0.2403983    0.3849637 
H     1.4709342    1.8856072   -0.6345813 
H    -1.5310630    1.7708655    0.7276008 
H    -1.8614516    1.2839718   -0.9501691 
H     1.8092418    1.2577251    0.9936543 
H     2.4187767    0.3620998   -0.4276796 
