# Supplementary material for: Isolation of halogen-substituted silylium ions
Source: Nat Chem. 2025 Jul 31;17(11):1666–72. doi: 10.1038/s41557-025-01880-2 (PMC12580324; doi:10.1038/s41557-025-01880-2)
Supplement: Supplementary file 2 — Cartesian coordinates for all calculated structures. [file 41557_2025_1880_MOESM2_ESM.zip › Me2ISiF.xyz]

11
Energy =
C     1.5682964    1.1065801   -0.0520996 
Si   -0.0000469    0.1016715   -0.0669536 
C    -1.5687981    1.1059356   -0.0515755 
I     0.0005860   -1.4369767    1.8676292 
F    -0.0000792   -0.8196467   -1.3987705 
H     1.6224941    1.7231458    0.8556979 
H    -2.4505107    0.4521474   -0.0769554 
H     2.4502697    0.4531553   -0.0777773 
H     1.5991361    1.7707577   -0.9290728 
H    -1.6229443    1.7224795    0.8562399 
H    -1.6002067    1.7700997   -0.9285387 
