# Supplementary material for: Isolation of halogen-substituted silylium ions
Source: Nat Chem. 2025 Jul 31;17(11):1666–72. doi: 10.1038/s41557-025-01880-2 (PMC12580324; doi:10.1038/s41557-025-01880-2)
Supplement: Supplementary file 2 — Cartesian coordinates for all calculated structures. [file 41557_2025_1880_MOESM2_ESM.zip › Me3Si+.xyz]

13
Energy =
Si   -0.0000003    0.0000085   -0.0000000 
C     0.9171601   -1.5869315   -0.0000000 
C    -1.8329112   -0.0008262   -0.0000000 
C     0.9157484    1.5877648   -0.0000000 
H     2.0059920   -1.4557286   -0.0000000 
H    -2.2636655   -1.0093988   -0.0000000 
H     0.2577057    2.4651190   -0.0000000 
H     0.6192638   -2.1826059    0.8806123 
H     0.6192637   -2.1826059   -0.8806123 
H    -2.1998423    0.5549851    0.8806150 
H    -2.1998423    0.5549852   -0.8806150 
H     1.5805640    1.6276172    0.8806135 
H     1.5805640    1.6276171   -0.8806134 
