# Supplementary material for: Isolation of halogen-substituted silylium ions
Source: Nat Chem. 2025 Jul 31;17(11):1666–72. doi: 10.1038/s41557-025-01880-2 (PMC12580324; doi:10.1038/s41557-025-01880-2)
Supplement: Supplementary file 2 — Cartesian coordinates for all calculated structures. [file 41557_2025_1880_MOESM2_ESM.zip › Me3SiF.xyz]

14
Energy =
Si   -0.0000170    0.0000000   -0.0508360 
F     0.0000246    0.0000000    1.5815123 
C     0.8943647   -1.5490824   -0.6050059 
C    -1.7887558    0.0000000   -0.6049705 
C     0.8943647    1.5490824   -0.6050059 
H     0.9293686   -1.6095671   -1.7031794 
H    -1.8586214    0.0000000   -1.7031447 
H     0.9293687    1.6095671   -1.7031794 
H     1.9293810   -1.5634618   -0.2342670 
H     0.3892993   -2.4526577   -0.2343693 
H    -2.3187288   -0.8891755   -0.2342859 
H    -2.3187288    0.8891755   -0.2342858 
H     0.3892992    2.4526577   -0.2343694 
H     1.9293810    1.5634618   -0.2342670 
