# Supplementary material for: Isolation of halogen-substituted silylium ions
Source: Nat Chem. 2025 Jul 31;17(11):1666–72. doi: 10.1038/s41557-025-01880-2 (PMC12580324; doi:10.1038/s41557-025-01880-2)
Supplement: Supplementary file 2 — Cartesian coordinates for all calculated structures. [file 41557_2025_1880_MOESM2_ESM.zip › OCF2.xyz]

4
Energy =
O    -0.0000000   -0.0000000   -1.3474403 
C     0.0000000   -0.0000000   -0.1662236 
F    -0.0000000    1.0740338    0.6220246 
F    -0.0000000   -1.0740338    0.6220246 
