# Supplementary material for: Isolation of halogen-substituted silylium ions
Source: Nat Chem. 2025 Jul 31;17(11):1666–72. doi: 10.1038/s41557-025-01880-2 (PMC12580324; doi:10.1038/s41557-025-01880-2)
Supplement: Supplementary file 2 — Cartesian coordinates for all calculated structures. [file 41557_2025_1880_MOESM2_ESM.zip › OCF3-.xyz]

5
Energy =
O     0.0000003   -0.0000000   -1.4364954 
C    -0.0000039   -0.0000000   -0.2170980 
F     0.6465023    1.1197764    0.4516113 
F    -1.2930011    0.0000000    0.4516098 
F     0.6465023   -1.1197764    0.4516113 
