# Supplementary material for: Isolation of halogen-substituted silylium ions
Source: Nat Chem. 2025 Jul 31;17(11):1666–72. doi: 10.1038/s41557-025-01880-2 (PMC12580324; doi:10.1038/s41557-025-01880-2)
Supplement: Supplementary file 2 — Cartesian coordinates for all calculated structures. [file 41557_2025_1880_MOESM2_ESM.zip › tBu2BrSi_A-_ConfA.xyz]

52
Energy =
C    -2.2761073    0.0003250    2.8856396 
B    -0.8615271   -0.8952761    2.6119553 
B    -0.8613719    0.8956745    2.6118718 
B    -2.4283427    1.4421432    1.9860888 
B    -3.3932790    0.0003556    1.5991846 
B    -2.5842087    0.9020895    0.3011282 
Br   -3.5768296    1.9383013   -1.0155811 
B    -2.4285845   -1.4415577    1.9862226 
B    -2.5843631   -0.9016368    0.3012127 
Br   -3.5771569   -1.9378026   -1.0154018 
B    -1.0003251   -1.4571929    0.9311519 
Br   -0.1490382   -3.1214637    0.3554178 
B    -1.0904154    0.0000819   -0.1329861 
Br   -0.4162615   -0.0000662   -1.9575468 
B    -0.0777306    0.0000742    1.3136970 
Br    1.9577908   -0.0003229    1.5463822 
Si    3.7817854   -0.0001494   -0.0941383 
Br    5.3362943   -0.0002003    1.5301037 
B    -1.0000760    1.4574511    0.9310159 
Br   -0.1485917    3.1215734    0.3551541 
C     3.8383808    1.7004506   -0.9562579 
C     5.2217325    1.7944835   -1.6438554 
C     3.8383372   -1.7007446   -0.9562897 
C     3.7151103   -2.8216959    0.0918007 
C     3.7152789    2.8213733    0.0918776 
C     5.2217074   -1.7948572   -1.6438345 
C     2.7269360   -1.8435702   -2.0072293 
C     2.7269597    1.8433686   -2.0071609 
H    -2.6742861    0.0004062    3.8968489 
H     4.5047448   -2.7683235    0.8529600 
H     3.8116943   -3.7893481   -0.4261353 
H     2.7378661   -2.8133531    0.5907510 
H     6.0552515   -1.6635104   -0.9402517 
H     5.3344316   -1.0708121   -2.4615045 
H     5.3121683   -2.8011370   -2.0833982 
H     5.3122527    2.8007786   -2.0833721 
H     5.3343582    1.0704707   -2.4615675 
H     6.0552993    1.6630372   -0.9403176 
H     3.8118143    3.7890411   -0.4260383 
H     4.5049971    2.7679643    0.8529467 
H     2.7380905    2.8130273    0.5909364 
H    -0.3066892   -1.4808174    3.4840199 
H    -0.3064401    1.4812010    3.4838858 
H    -2.9420732    2.4039705    2.4547696 
H    -4.5609588    0.0004679    1.8115281 
H    -2.9424716   -2.4032535    2.4550013 
H     1.7241550    1.7865760   -1.5684710 
H     2.8229421    2.8323891   -2.4835744 
H     2.7990052    1.0869582   -2.7997577 
H     2.7990492   -1.0871493   -2.7998103 
H     2.8228660   -2.8325874   -2.4836603 
H     1.7241234   -1.7867192   -1.5685601 
