# Supplementary material for: Isolation of halogen-substituted silylium ions
Source: Nat Chem. 2025 Jul 31;17(11):1666–72. doi: 10.1038/s41557-025-01880-2 (PMC12580324; doi:10.1038/s41557-025-01880-2)
Supplement: Supplementary file 2 — Cartesian coordinates for all calculated structures. [file 41557_2025_1880_MOESM2_ESM.zip › tBu2BrSi_A-_ConfB.xyz]

52
Energy =
C    -0.9099293   -0.8078186    2.9591484 
B     0.1174626   -1.6122627    1.8763831 
B     0.2997673    0.1339765    2.2298185 
B    -1.3178801    0.7982596    2.5454212 
B    -2.4934164   -0.5299893    2.3921041 
B    -2.3027603    0.6409860    1.0723848 
Br   -3.6864624    1.9352684    0.6256104 
B    -1.6093155   -2.0161001    1.9799367 
B    -2.4820402   -1.1181543    0.7156349 
Br   -4.0697840   -1.8479919   -0.1416250 
B    -0.8494288   -1.7899747    0.3952202 
Br   -0.4973815   -3.2626063   -0.8417981 
B    -1.2847416   -0.1324064   -0.1861701 
Br   -1.4355504    0.2630879   -2.0855437 
B     0.2831931   -0.4432007    0.5802362 
Br    1.8412376   -0.4556498   -0.7299875 
Si    3.9242857    0.4489428    0.0808249 
Br    3.5373759    1.8892287    1.7170252 
B    -0.5595901    1.0573460    0.9646752 
Br    0.0762976    2.8019226    0.3553953 
C     4.4851224    1.3784498   -1.4894206 
C     5.9370950    1.8461066   -1.2448569 
C     4.8348121   -1.0751095    0.7796580 
C     5.1524012   -2.0817190   -0.3416185 
C     3.5767168    2.6027676   -1.7123047 
C     3.9476704   -1.7516097    1.8402460 
C     6.1445402   -0.5972030    1.4434402 
C     4.4358461    0.4753482   -2.7376189 
H    -0.7892292   -1.0308888    4.0157899 
H     5.6127547   -2.9773965    0.1055400 
H     5.8664725   -1.6807613   -1.0735757 
H     4.2507907   -2.4129497   -0.8760640 
H     4.5150582   -2.5739349    2.3049215 
H     3.0385227   -2.1834729    1.4034937 
H     3.6506026   -1.0576294    2.6382739 
H     6.0347573    2.4472893   -0.3295388 
H     6.2508478    2.4791890   -2.0903766 
H     6.6412186    1.0044052   -1.1870913 
H     2.5213127    2.3246065   -1.8365751 
H     3.9010060    3.1164669   -2.6314901 
H     3.6389894    3.3202519   -0.8843638 
H     0.9398620   -2.3813656    2.2514042 
H     1.2337729    0.5095692    2.8541028 
H    -1.4553772    1.6255466    3.3857099 
H    -3.4163785   -0.5841441    3.1364615 
H    -1.9375218   -3.0596006    2.4406854 
H     5.0493933   -0.4285597   -2.6359118 
H     3.4112479    0.1720238   -2.9924725 
H     4.8249922    1.0444038   -3.5970067 
H     5.9549884    0.0997116    2.2705756 
H     6.6659816   -1.4750340    1.8579638 
H     6.8284987   -0.1129258    0.7336243 
