# Supplementary material for: Isolation of halogen-substituted silylium ions
Source: Nat Chem. 2025 Jul 31;17(11):1666–72. doi: 10.1038/s41557-025-01880-2 (PMC12580324; doi:10.1038/s41557-025-01880-2)
Supplement: Supplementary file 2 — Cartesian coordinates for all calculated structures. [file 41557_2025_1880_MOESM2_ESM.zip › tBu2BrSi+.xyz]

28
Energy =
C     2.6851548   -0.7166615   -0.9292978 
C     1.6653123    0.2309313   -0.2789885 
C     1.5388545    1.5366203   -1.0872341 
Si   -0.0023583   -0.5906875   -0.0055026 
C    -1.6657686    0.2366062    0.2766866 
C    -1.5324110    1.5338268    1.0973559 
Br   -0.0080791   -2.7634297   -0.0171199 
C    -2.6901212   -0.7120458    0.9183047 
C     2.0695810    0.5327595    1.1976469 
H     1.2597867    1.3472629   -2.1321593 
H     0.8231291    2.2468356   -0.6541978 
H     2.5223312    2.0316325   -1.0929562 
H     3.6570256   -0.2010815   -0.9686669 
H     2.8249366   -1.6429622   -0.3578296 
H     2.4064591   -0.9813088   -1.9578145 
C    -2.0691148    0.5546995   -1.1967941 
H    -2.8347688   -1.6321124    0.3380461 
H    -2.4123757   -0.9879308    1.9441230 
H    -3.6593710   -0.1919872    0.9630177 
H    -1.2537881    1.3330968    2.1402748 
H    -0.8133515    2.2445552    0.6707355 
H    -2.5133864    2.0336880    1.1083517 
H    -1.3814492    1.2554261   -1.6914698 
H    -2.1700847   -0.3496055   -1.8162544 
H    -3.0602794    1.0364529   -1.1719012 
H     3.0632817    1.0094997    1.1778784 
H     1.3853260    1.2322769    1.6987065 
H     2.1655019   -0.3779654    1.8084574 
