# Supplementary material for: Isolation of halogen-substituted silylium ions
Source: Nat Chem. 2025 Jul 31;17(11):1666–72. doi: 10.1038/s41557-025-01880-2 (PMC12580324; doi:10.1038/s41557-025-01880-2)
Supplement: Supplementary file 2 — Cartesian coordinates for all calculated structures. [file 41557_2025_1880_MOESM2_ESM.zip › tBu2BrSiF.xyz]

29
Energy =
C     1.8597089   -1.1548460   -1.3214683 
C     1.6631975   -0.4293500    0.0271674 
C     2.8016710    0.5979206    0.1990225 
Si    0.0007133    0.5022671    0.0074846 
C    -1.6593136   -0.4346887   -0.0281397 
C    -1.9330338   -1.1571571    1.3032516 
Br   -0.0575453    1.9014564    1.7799199 
F     0.0312104    1.4469992   -1.3139867 
C    -1.6596569   -1.4593771   -1.1814164 
C     1.7124129   -1.4459185    1.1813912 
H     3.7708143    0.0739216    0.1498743 
H     2.7916233    1.3577211   -0.5954718 
H     2.7448939    1.1157186    1.1655201 
H     1.8085647   -0.4599137   -2.1712729 
H     2.8563389   -1.6267383   -1.3363607 
H     1.1189164   -1.9485928   -1.4843076 
C    -2.7746994    0.6027077   -0.2799817 
H    -0.9557767   -2.2836867   -1.0011850 
H    -2.6651548   -1.9028837   -1.2739617 
H    -1.4118131   -0.9993363   -2.1489085 
H    -1.1860032   -1.9335552    1.5190223 
H    -1.9498828   -0.4578305    2.1502773 
H    -2.9179752   -1.6509783    1.2548934 
H    -2.6367971    1.1305084   -1.2336484 
H    -3.7480060    0.0856157   -0.3165017 
H    -2.8228626    1.3529925    0.5214428 
H     2.7091826   -1.9164387    1.2173265 
H     1.5343880   -0.9694576    2.1562872 
H     0.9750169   -2.2512304    1.0538663 
