# Supplementary material for: Isolation of halogen-substituted silylium ions
Source: Nat Chem. 2025 Jul 31;17(11):1666–72. doi: 10.1038/s41557-025-01880-2 (PMC12580324; doi:10.1038/s41557-025-01880-2)
Supplement: Supplementary file 2 — Cartesian coordinates for all calculated structures. [file 41557_2025_1880_MOESM2_ESM.zip › tBu2ClSi_A-_ConfA.xyz]

52
Energy =
C    -2.2768240    0.0003284    2.8909020 
B    -0.8614436   -0.8952846    2.6212733 
B    -0.8612796    0.8956767    2.6211950 
B    -2.4266352    1.4420812    1.9909822 
B    -3.3905306    0.0003682    1.6012656 
B    -2.5777491    0.9020385    0.3054647 
Br   -3.5663153    1.9381725   -1.0143505 
B    -2.4268918   -1.4414824    1.9911077 
B    -2.5779126   -0.9015618    0.3055441 
Br   -3.5666623   -1.9376333   -1.0141823 
B    -0.9959005   -1.4572623    0.9401448 
Br   -0.1440031   -3.1218484    0.3664567 
B    -1.0826797    0.0000876   -0.1240456 
Br   -0.3990250   -0.0000573   -1.9449566 
B    -0.0740320    0.0000708    1.3252923 
Br    1.9599472   -0.0003192    1.5524517 
Si    3.7688028   -0.0001538   -0.1051584 
Cl    5.2086883   -0.0001910    1.3924863 
B    -0.9956364    1.4575246    0.9400173 
Br   -0.1435159    3.1219531    0.3662119 
C     3.8328165    1.6997559   -0.9608443 
C     5.2216224    1.7865302   -1.6404233 
C     3.8327924   -1.7000596   -0.9608724 
C     3.7166600   -2.8146811    0.0956729 
C     3.7167913    2.8143482    0.0957432 
C     5.2216179   -1.7868971   -1.6403983 
C     2.7296405   -1.8611687   -2.0170338 
C     2.7296433    1.8609413   -2.0169693 
H    -2.6779109    0.0004088    3.9009564 
H     4.5005327   -2.7455941    0.8616162 
H     3.8287731   -3.7853426   -0.4134262 
H     2.7360950   -2.8142773    0.5881169 
H     6.0505392   -1.6392706   -0.9345308 
H     5.3304587   -1.0709744   -2.4656678 
H     5.3250830   -2.7969731   -2.0681558 
H     5.3251326    2.7966193   -2.0681391 
H     5.3303766    1.0706379   -2.4657306 
H     6.0505669    1.6388204   -0.9346001 
H     3.8288486    3.7850256   -0.4133379 
H     4.5007441    2.7452344    0.8616012 
H     2.7362781    2.8139305    0.5882905 
H    -0.3090899   -1.4808787    3.4948662 
H    -0.3088263    1.4812462    3.4947406 
H    -2.9416929    2.4039069    2.4581933 
H    -4.5587876    0.0004856    1.8103526 
H    -2.9421163   -2.4031739    2.4584108 
H     1.7243590    1.8180449   -1.5824272 
H     2.8425171    2.8482817   -2.4931176 
H     2.7937759    1.1030874   -2.8091885 
H     2.7938312   -1.1033041   -2.8092385 
H     2.8424737   -2.8485062   -2.4931976 
H     1.7243474   -1.8182254   -1.5825126 
