# Supplementary material for: Isolation of halogen-substituted silylium ions
Source: Nat Chem. 2025 Jul 31;17(11):1666–72. doi: 10.1038/s41557-025-01880-2 (PMC12580324; doi:10.1038/s41557-025-01880-2)
Supplement: Supplementary file 2 — Cartesian coordinates for all calculated structures. [file 41557_2025_1880_MOESM2_ESM.zip › tBu2ClSi_A-_ConfB.xyz]

52
Energy =
C    -0.8797594   -0.8183893    2.9531489 
B     0.1176899   -1.6331088    1.8506966 
B     0.3345500    0.1084144    2.2106510 
B    -1.2677896    0.7961474    2.5539543 
B    -2.4670009   -0.5119561    2.4105238 
B    -2.2764697    0.6629765    1.0945209 
Br   -3.6454980    1.9819176    0.6752954 
B    -1.6131966   -2.0094699    1.9773569 
B    -2.4894275   -1.0903105    0.7308695 
Br   -4.1009019   -1.7900457   -0.1070938 
B    -0.8729669   -1.7863939    0.3824651 
Br   -0.5624546   -3.2570429   -0.8679278 
B    -1.2893424   -0.1188550   -0.1833445 
Br   -1.4599789    0.2901833   -2.0780052 
B     0.2842474   -0.4600454    0.5586254 
Br    1.8321731   -0.4968334   -0.7637910 
Si    3.8965532    0.4299141    0.0606160 
Cl    3.4812424    1.7562386    1.5626124 
B    -0.5287048    1.0519143    0.9633886 
Br    0.1233483    2.7908952    0.3558830 
C     4.4706005    1.3649765   -1.4961107 
C     5.9170294    1.8408409   -1.2321603 
C     4.8224900   -1.0665156    0.7866778 
C     5.2059515   -2.0643055   -0.3214344 
C     3.5570700    2.5858727   -1.7195139 
C     3.9236405   -1.7669468    1.8218175 
C     6.0957756   -0.5471045    1.4908392 
C     4.4415749    0.4688702   -2.7495423 
H    -0.7474992   -1.0495600    4.0066515 
H     5.6845208   -2.9434197    0.1392316 
H     5.9249612   -1.6392190   -1.0349046 
H     4.3311869   -2.4267575   -0.8801263 
H     4.5010121   -2.5699429    2.3076228 
H     3.0426326   -2.2282268    1.3583348 
H     3.5791501   -1.0816484    2.6083441 
H     6.0009845    2.4363664   -0.3117114 
H     6.2359210    2.4822562   -2.0694104 
H     6.6260081    1.0032742   -1.1729849 
H     2.5055468    2.3019219   -1.8618974 
H     3.8908496    3.1119386   -2.6282490 
H     3.6018318    3.2944979   -0.8828277 
H     0.9323967   -2.4185488    2.2079666 
H     1.2839661    0.4668723    2.8222987 
H    -1.3791483    1.6212344    3.4001678 
H    -3.3798955   -0.5547598    3.1678775 
H    -1.9513195   -3.0502756    2.4370352 
H     5.0574484   -0.4332563   -2.6436006 
H     3.4214671    0.1623173   -3.0185192 
H     4.8393257    1.0429155   -3.6016094 
H     5.8590081    0.1495751    2.3059661 
H     6.6282078   -1.4065136    1.9292020 
H     6.7890983   -0.0481844    0.8004234 
