# Supplementary material for: Isolation of halogen-substituted silylium ions
Source: Nat Chem. 2025 Jul 31;17(11):1666–72. doi: 10.1038/s41557-025-01880-2 (PMC12580324; doi:10.1038/s41557-025-01880-2)
Supplement: Supplementary file 2 — Cartesian coordinates for all calculated structures. [file 41557_2025_1880_MOESM2_ESM.zip › tBu2ClSi+.xyz]

28
Energy =
C     2.6714824   -0.7237973   -0.9460033 
C     1.6676987    0.2317613   -0.2812703 
C     1.5610324    1.5528743   -1.0657231 
Si   -0.0022811   -0.5713334   -0.0052126 
C    -1.6681749    0.2374251    0.2789447 
C    -1.5546461    1.5503532    1.0760892 
Cl   -0.0074110   -2.5847619   -0.0152596 
C    -2.6766311   -0.7194273    0.9346780 
C     2.0736918    0.5030506    1.2025137 
H     1.2788570    1.3859806   -2.1135826 
H     0.8553495    2.2652693   -0.6196978 
H     2.5513069    2.0339414   -1.0630021 
H     3.6529126   -0.2260198   -0.9739299 
H     2.7922451   -1.6630857   -0.3917038 
H     2.3901449   -0.9636787   -1.9798228 
C    -2.0731469    0.5251479   -1.2020145 
H    -2.8022580   -1.6526857    0.3713492 
H    -2.3962905   -0.9707145    1.9660566 
H    -3.6555222   -0.2169818    0.9676749 
H    -1.2730862    1.3719652    2.1222198 
H    -0.8454581    2.2634116    0.6367347 
H    -2.5424661    2.0364407    1.0782707 
H    -1.3956337    1.2296496   -1.7059658 
H    -2.1596155   -0.3900468   -1.8079753 
H    -3.0718040    0.9915510   -1.1868715 
H     3.0747778    0.9643536    1.1921918 
H     1.3996806    1.2061463    1.7130786 
H     2.1552184   -0.4183963    1.7996316 
