# Supplementary material for: Isolation of halogen-substituted silylium ions
Source: Nat Chem. 2025 Jul 31;17(11):1666–72. doi: 10.1038/s41557-025-01880-2 (PMC12580324; doi:10.1038/s41557-025-01880-2)
Supplement: Supplementary file 2 — Cartesian coordinates for all calculated structures. [file 41557_2025_1880_MOESM2_ESM.zip › tBu2ClSiF.xyz]

29
Energy =
C     1.8714387   -1.1420263   -1.3249287 
C     1.6603511   -0.4265803    0.0263017 
C     2.7930871    0.6045432    0.2173845 
Si    0.0000124    0.5037851    0.0069394 
C    -1.6571739   -0.4328607   -0.0261174 
C    -1.9270664   -1.1464235    1.3116142 
Cl   -0.0517492    1.7879745    1.6493447 
F     0.0301466    1.4538071   -1.3098448 
C    -1.6657412   -1.4640360   -1.1727578 
C     1.7053619   -1.4520768    1.1734569 
H     3.7653679    0.0855563    0.1775767 
H     2.7894562    1.3683894   -0.5733488 
H     2.7222968    1.1172402    1.1857735 
H     1.8287772   -0.4405698   -2.1698682 
H     2.8676106   -1.6151327   -1.3341339 
H     1.1310607   -1.9335738   -1.5014661 
C    -2.7717754    0.6063894   -0.2769209 
H    -0.9573926   -2.2851212   -0.9942565 
H    -2.6704355   -1.9114104   -1.2553521 
H    -1.4264978   -1.0084540   -2.1445878 
H    -1.1827640   -1.9254142    1.5274873 
H    -1.9354126   -0.4421443    2.1547057 
H    -2.9147781   -1.6356047    1.2726450 
H    -2.6389771    1.1273799   -1.2350571 
H    -3.7473669    0.0928922   -0.3028091 
H    -2.8118345    1.3623746    0.5197194 
H     2.7038329   -1.9187606    1.2138216 
H     1.5177361   -0.9846839    2.1509754 
H     0.9725615   -2.2596092    1.0338396 
