# Supplementary material for: Isolation of halogen-substituted silylium ions
Source: Nat Chem. 2025 Jul 31;17(11):1666–72. doi: 10.1038/s41557-025-01880-2 (PMC12580324; doi:10.1038/s41557-025-01880-2)
Supplement: Supplementary file 2 — Cartesian coordinates for all calculated structures. [file 41557_2025_1880_MOESM2_ESM.zip › tBu2FSi_A-_ConfA.xyz]

52
Energy =
C    -2.2919072    0.0003019    2.9021392 
B    -0.8714264   -0.8954304    2.6585368 
B    -0.8711970    0.8956834    2.6584896 
B    -2.4260297    1.4417949    1.9999170 
B    -3.3829205    0.0004021    1.5923270 
B    -2.5467200    0.9017477    0.3111803 
Br   -3.5091406    1.9372999   -1.0283257 
B    -2.4263907   -1.4412154    1.9999922 
B    -2.5469547   -0.9012247    0.3112326 
Br   -3.5096318   -1.9366073   -1.0282201 
B    -0.9779263   -1.4574316    0.9755969 
Br   -0.1211452   -3.1233606    0.4136210 
B    -1.0439083    0.0000580   -0.0879235 
Br   -0.3022895   -0.0001588   -1.8859690 
B    -0.0614800   -0.0000011    1.3773850 
Br    1.9672172   -0.0006270    1.5844061 
Si    3.6973622   -0.0000981   -0.1567568 
F     4.8237482   -0.0000259    1.0094165 
B    -0.9775518    1.4576115    0.9755171 
Br   -0.1204718    3.1233838    0.4135453 
C     3.8051527    1.7037481   -0.9828875 
C     5.2154849    1.7528869   -1.6285627 
C     3.8053219   -1.7039982   -0.9827951 
C     3.7207459   -2.7880048    0.1111936 
C     3.7211848    2.7877037    0.1112105 
C     5.2159036   -1.7533742   -1.6279068 
C     2.7392553   -1.9473614   -2.0584879 
C     2.7387539    1.9473496   -2.0581838 
H    -2.7117051    0.0003872    3.9045545 
H     4.4805226   -2.6501884    0.8928958 
H     3.8973134   -3.7690336   -0.3583937 
H     2.7295920   -2.8214148    0.5805791 
H     6.0213817   -1.5327351   -0.9132364 
H     5.3083456   -1.0731769   -2.4845959 
H     5.3782008   -2.7764096   -2.0033117 
H     5.3778530    2.7759401   -2.0038902 
H     5.3073896    1.0727901   -2.4853901 
H     6.0212249    1.5319707   -0.9142698 
H     3.8974673    3.7687621   -0.3584211 
H     4.4813939    2.6498471    0.8924809 
H     2.7302898    2.8210685    0.5811526 
H    -0.3355063   -1.4814683    3.5419234 
H    -0.3351400    1.4816339    3.5418500 
H    -2.9495858    2.4035520    2.4576565 
H    -4.5546843    0.0005631    1.7805638 
H    -2.9501846   -2.4028128    2.4577942 
H     1.7258523    1.9682605   -1.6404956 
H     2.9284432    2.9264580   -2.5272661 
H     2.7653750    1.1889622   -2.8530250 
H     2.7663326   -1.1889683   -2.8533131 
H     2.9288909   -2.9265038   -2.5275197 
H     1.7261932   -1.9680503   -1.6411588 
