# Supplementary material for: Isolation of halogen-substituted silylium ions
Source: Nat Chem. 2025 Jul 31;17(11):1666–72. doi: 10.1038/s41557-025-01880-2 (PMC12580324; doi:10.1038/s41557-025-01880-2)
Supplement: Supplementary file 2 — Cartesian coordinates for all calculated structures. [file 41557_2025_1880_MOESM2_ESM.zip › tBu2FSi_A-_ConfB.xyz]

52
Energy =
C    -0.7862302   -0.8158999    2.9348455 
B     0.1314756   -1.6727755    1.7970374 
B     0.4320959    0.0615589    2.1377141 
B    -1.1287124    0.8100959    2.5426653 
B    -2.3820295   -0.4504326    2.4544831 
B    -2.2003911    0.7109421    1.1253919 
Br   -3.5329223    2.0812134    0.7561582 
B    -1.6052787   -1.9810950    1.9955064 
B    -2.4948739   -1.0338331    0.7797106 
Br   -4.1650642   -1.6741052    0.0120016 
B    -0.9228895   -1.7924451    0.3701191 
Br   -0.7183869   -3.2773207   -0.8852966 
B    -1.2963824   -0.1118395   -0.1868946 
Br   -1.5246322    0.2979272   -2.0751793 
B     0.2906873   -0.5130487    0.4926379 
Br    1.8029042   -0.6231520   -0.8707732 
Si    3.8113019    0.3575589    0.0016153 
F     3.3344704    1.3514138    1.1665396 
B    -0.4455736    1.0315270    0.9228239 
Br    0.2512163    2.7442370    0.2940950 
C     4.4298858    1.3461748   -1.4916414 
C     5.8571801    1.8458782   -1.1658989 
C     4.7786942   -1.0666769    0.7926773 
C     5.3043636   -2.0409285   -0.2765919 
C     3.4970238    2.5564949   -1.7004379 
C     3.8666384   -1.8203109    1.7789000 
C     5.9601589   -0.4447514    1.5752621 
C     4.4646042    0.4908885   -2.7731371 
H    -0.6212303   -1.0486331    3.9833874 
H     5.8330656   -2.8714201    0.2181906 
H     6.0172790   -1.5617073   -0.9616776 
H     4.4912389   -2.4813433   -0.8717502 
H     4.4658732   -2.5744265    2.3140920 
H     3.0533354   -2.3483348    1.2654994 
H     3.4208764   -1.1528476    2.5289408 
H     5.9008951    2.4142231   -0.2254664 
H     6.1863687    2.5209095   -1.9720959 
H     6.5835702    1.0231315   -1.1112638 
H     2.4658998    2.2543733   -1.9269796 
H     3.8712707    3.1478441   -2.5516002 
H     3.4648429    3.2104725   -0.8193909 
H     0.9264551   -2.4908146    2.1232598 
H     1.4228498    0.3937882    2.6987981 
H    -1.1734024    1.6430483    3.3870822 
H    -3.2642862   -0.4540611    3.2483558 
H    -1.9641316   -3.0065798    2.4735012 
H     5.0972798   -0.4010050   -2.6714870 
H     3.4613790    0.1698225   -3.0861708 
H     4.8788277    1.0979258   -3.5939561 
H     5.6193850    0.2681013    2.3389114 
H     6.5029481   -1.2516776    2.0932868 
H     6.6781834    0.0666105    0.9204988 
