# Supplementary material for: Isolation of halogen-substituted silylium ions
Source: Nat Chem. 2025 Jul 31;17(11):1666–72. doi: 10.1038/s41557-025-01880-2 (PMC12580324; doi:10.1038/s41557-025-01880-2)
Supplement: Supplementary file 2 — Cartesian coordinates for all calculated structures. [file 41557_2025_1880_MOESM2_ESM.zip › tBu2FSi+.xyz]

28
Energy =
C     2.6119602   -0.7189822   -1.0330180 
C     1.6871649    0.2470634   -0.2719153 
C     1.6578991    1.6392180   -0.9242538 
Si   -0.0020230   -0.4846993   -0.0044633 
C    -1.6875424    0.2530039    0.2698638 
C    -1.6513820    1.6385939    0.9356648 
F    -0.0060817   -2.0716064   -0.0119395 
C    -2.6173553   -0.7157034    1.0214149 
C     2.1153997    0.3525123    1.2307010 
H     1.3351705    1.5955327   -1.9726707 
H     1.0186733    2.3517649   -0.3869930 
H     2.6802373    2.0474027   -0.9100628 
H     3.6338465   -0.3107119   -1.0040996 
H     2.6406344   -1.7206988   -0.5853822 
H     2.3219101   -0.8168537   -2.0873215 
C    -2.1150363    0.3751554   -1.2317154 
H    -2.6510428   -1.7128518    0.5640368 
H    -2.3279890   -0.8253121    2.0747502 
H    -3.6371504   -0.3019868    0.9963410 
H    -1.3290228    1.5831269    1.9836413 
H    -1.0084675    2.3530569    0.4053935 
H    -2.6716381    2.0520623    0.9253360 
H    -1.4785122    1.0644786   -1.8077924 
H    -2.1605705   -0.5967965   -1.7475241 
H    -3.1351590    0.7923841   -1.2508000 
H     3.1376213    0.7643704    1.2536661 
H     1.4823659    1.0394559    1.8134283 
H     2.1560624   -0.6245871    1.7371124 
