# Supplementary material for: Isolation of halogen-substituted silylium ions
Source: Nat Chem. 2025 Jul 31;17(11):1666–72. doi: 10.1038/s41557-025-01880-2 (PMC12580324; doi:10.1038/s41557-025-01880-2)
Supplement: Supplementary file 2 — Cartesian coordinates for all calculated structures. [file 41557_2025_1880_MOESM2_ESM.zip › tBu2FSiF.xyz]

29
Energy =
C     1.9123888   -1.1016668   -1.3433682 
C     1.6557254   -0.4248856    0.0185102 
C     2.7664746    0.6191925    0.2747231 
Si    0.0000004    0.5008179   -0.0001425 
C    -1.6557166   -0.4249052   -0.0185217 
C    -1.9123635   -1.1013034    1.3435501 
F    -0.0301330    1.4797978    1.2915955 
F     0.0301251    1.4794198   -1.2921669 
C    -1.6891061   -1.4838474   -1.1373546 
C     1.6891139   -1.4835119    1.1376422 
H     3.7484940    0.1170675    0.2690143 
H     2.7847607    1.3962961   -0.5029095 
H     2.6463875    1.1150624    1.2477493 
H     1.8929406   -0.3768664   -2.1693303 
H     2.9085893   -1.5752575   -1.3372761 
H     1.1768379   -1.8875955   -1.5643474 
C    -2.7664759    0.6190920   -0.2750211 
H    -0.9665287   -2.2935149   -0.9605546 
H    -2.6908242   -1.9434649   -1.1832967 
H    -1.4796410   -1.0490367   -2.1256525 
H    -1.1768087   -1.8871692    1.5647392 
H    -1.8929054   -0.3762711    2.1693086 
H    -2.9085638   -1.5748962    1.3376038 
H    -2.6464008    1.1146870   -1.2481888 
H    -3.7484914    0.1169610   -0.2691623 
H    -2.7847614    1.3964154    0.5023917 
H     2.6908376   -1.9431026    1.1837289 
H     1.4796275   -1.0484266    2.1258149 
H     0.9665500   -2.2932383    0.9610578 
