# Supplementary material for: Isolation of halogen-substituted silylium ions
Source: Nat Chem. 2025 Jul 31;17(11):1666–72. doi: 10.1038/s41557-025-01880-2 (PMC12580324; doi:10.1038/s41557-025-01880-2)
Supplement: Supplementary file 2 — Cartesian coordinates for all calculated structures. [file 41557_2025_1880_MOESM2_ESM.zip › tBu2HSi+.xyz]

28
Energy =
C     2.2964810   -0.6111063   -1.2846728 
C     1.6288784    0.2542164   -0.1969852 
C     1.6360705    1.7409618   -0.5788756 
Si   -0.0484757   -0.4490510    0.2251999 
C    -1.6989222    0.3600775    0.3799590 
C    -1.8249260    1.8450960    0.7130715 
H    -0.0987409   -1.9313367    0.3488872 
C    -2.7389324   -0.5009344    1.1074847 
C     2.3432761    0.0365095    1.1722049 
H     1.0983515    1.9312632   -1.5178454 
H     1.2095013    2.3782791    0.2067789 
H     2.6778234    2.0627960   -0.7303662 
H     3.3521597   -0.3108690   -1.3755632 
H     2.2826220   -1.6835640   -1.0423134 
H     1.8266617   -0.4697028   -2.2677416 
C    -1.7271374    0.0981168   -1.1852993 
H    -2.6526339   -1.5703439    0.8685425 
H    -2.6476184   -0.3860497    2.1950278 
H    -3.7493791   -0.1738554    0.8173059 
H    -1.7040637    2.0111470    1.7911216 
H    -1.0907123    2.4645851    0.1837764 
H    -2.8282574    2.2010153    0.4342170 
H    -1.4785843    0.9989569   -1.7559384 
H    -1.0258370   -0.7101688   -1.5692348 
H    -2.7016249   -0.3099460   -1.4866196 
H     3.3977584    0.3350837    1.0582008 
H     1.9175373    0.6545171    1.9773744 
H     2.3486970   -1.0173011    1.4937014 
