# Supplementary material for: Isolation of halogen-substituted silylium ions
Source: Nat Chem. 2025 Jul 31;17(11):1666–72. doi: 10.1038/s41557-025-01880-2 (PMC12580324; doi:10.1038/s41557-025-01880-2)
Supplement: Supplementary file 2 — Cartesian coordinates for all calculated structures. [file 41557_2025_1880_MOESM2_ESM.zip › tBu2HSiF.xyz]

29
Energy =
C     1.9001855   -1.0943220   -1.3459399 
C     1.6476966   -0.4255956    0.0182953 
C     2.7580058    0.6152172    0.2788064 
Si   -0.0008498    0.5249826    0.0269123 
C    -1.6461536   -0.4297440   -0.0202544 
C    -1.9001558   -1.0914918    1.3476788 
H    -0.0325854    1.4250818    1.2263130 
F     0.0330885    1.4985961   -1.2845081 
C    -1.6784448   -1.4943577   -1.1305446 
C     1.6749506   -1.4836178    1.1353900 
H     3.7439919    0.1198226    0.2685013 
H     2.7718097    1.3997525   -0.4918023 
H     2.6403928    1.1036783    1.2574265 
H     1.8676491   -0.3652721   -2.1679285 
H     2.8998639   -1.5615747   -1.3534804 
H     1.1669093   -1.8827586   -1.5643280 
C    -2.7537067    0.6134346   -0.2823980 
H    -0.9572083   -2.3032293   -0.9453737 
H    -2.6802792   -1.9542878   -1.1823113 
H    -1.4611521   -1.0646554   -2.1193320 
H    -1.1721634   -1.8839619    1.5701916 
H    -1.8660492   -0.3606440    2.1697628 
H    -2.9026062   -1.5524871    1.3586594 
H    -2.6318063    1.1034455   -1.2582159 
H    -3.7399748    0.1187221   -0.2715926 
H    -2.7691762    1.3978758    0.4896820 
H     2.6790735   -1.9368711    1.1989107 
H     1.4487294   -1.0520417    2.1226364 
H     0.9600980   -2.2978474    0.9489794 
