# Supplementary material for: Isolation of halogen-substituted silylium ions
Source: Nat Chem. 2025 Jul 31;17(11):1666–72. doi: 10.1038/s41557-025-01880-2 (PMC12580324; doi:10.1038/s41557-025-01880-2)
Supplement: Supplementary file 2 — Cartesian coordinates for all calculated structures. [file 41557_2025_1880_MOESM2_ESM.zip › tBu2ISi_A-_ConfA.xyz]

52
Energy =
C    -2.2741199    0.0003265    2.8835641 
B    -0.8606565   -0.8952009    2.6039664 
B    -0.8605103    0.8956129    2.6038744 
B    -2.4298638    1.4422135    1.9845847 
B    -3.3963560    0.0003460    1.6017571 
B    -2.5926842    0.9021350    0.3004357 
Br   -3.5912645    1.9384800   -1.0117654 
B    -2.4300912   -1.4416346    1.9847322 
B    -2.5928296   -0.9017055    0.3005289 
Br   -3.5915724   -1.9380255   -1.0115677 
B    -1.0059060   -1.4570348    0.9236943 
Br   -0.1556922   -3.1208913    0.3446789 
B    -1.1007604    0.0000755   -0.1402542 
Br   -0.4385107   -0.0000801   -1.9693251 
B    -0.0820366    0.0000789    1.3024561 
Br    1.9556863   -0.0003055    1.5371860 
Si    3.8015720   -0.0001445   -0.0827138 
I     5.5038768   -0.0002115    1.7104941 
B    -1.0056717    1.4572906    0.9235446 
Br   -0.1552775    3.1210020    0.3443868 
C     3.8439019    1.7005595   -0.9552243 
C     5.2203690    1.8036892   -1.6527992 
C     3.8438443   -1.7008477   -0.9552477 
C     3.7130166   -2.8287925    0.0831968 
C     3.7132196    2.8284866    0.0832573 
C     5.2203339   -1.8040762   -1.6527598 
C     2.7225845   -1.8229651   -1.9990403 
C     2.7226151    1.8227755   -1.9989730 
H    -2.6680885    0.0004102    3.8964242 
H     4.5089609   -2.7930906    0.8390599 
H     3.7928530   -3.7931110   -0.4437996 
H     2.7398650   -2.8118903    0.5898837 
H     6.0597290   -1.6912188   -0.9526459 
H     5.3376136   -1.0713047   -2.4620256 
H     5.2961443   -2.8060124   -2.1050057 
H     5.2962497    2.8056408   -2.1049995 
H     5.3375325    1.0709467   -2.4621080 
H     6.0597918    1.6907199   -0.9527359 
H     3.7930147    3.7928154   -0.4437264 
H     4.5092522    2.7927448    0.8390247 
H     2.7401279    2.8115984    0.5900592 
H    -0.3023063   -1.4806979    3.4738424 
H    -0.3020718    1.4811079    3.4736943 
H    -2.9416940    2.4040292    2.4554112 
H    -4.5631844    0.0004534    1.8188471 
H    -2.9420682   -2.4033197    2.4556656 
H     1.7234189    1.7484230   -1.5546996 
H     2.7975543    2.8139628   -2.4747775 
H     2.8037447    1.0689669   -2.7927487 
H     2.8037982   -1.0691541   -2.7928058 
H     2.7974629   -2.8141523   -2.4748544 
H     1.7233783   -1.7485380   -1.5547962 
