# Supplementary material for: Isolation of halogen-substituted silylium ions
Source: Nat Chem. 2025 Jul 31;17(11):1666–72. doi: 10.1038/s41557-025-01880-2 (PMC12580324; doi:10.1038/s41557-025-01880-2)
Supplement: Supplementary file 2 — Cartesian coordinates for all calculated structures. [file 41557_2025_1880_MOESM2_ESM.zip › tBu2ISi_A-_ConfB.xyz]

52
Energy =
C    -0.9393079   -0.8125309    2.9606065 
B     0.1158538   -1.5986590    1.8908846 
B     0.2650482    0.1488876    2.2500025 
B    -1.3664010    0.7880520    2.5443463 
B    -2.5186652   -0.5580195    2.3723879 
B    -2.3282658    0.6185349    1.0575330 
Br   -3.7254123    1.8923236    0.5941062 
B    -1.6058974   -2.0297462    1.9696834 
B    -2.4748746   -1.1430479    0.6950852 
Br   -4.0393678   -1.8953762   -0.1851850 
B    -0.8277305   -1.7886508    0.3965626 
Br   -0.4358917   -3.2534134   -0.8378236 
B    -1.2808906   -0.1368789   -0.1876965 
Br   -1.4127398    0.2601943   -2.0883116 
B     0.2815189   -0.4241344    0.5994090 
Br    1.8502816   -0.4036314   -0.6943828 
Si    3.9536556    0.4784882    0.1066221 
I     3.6157292    2.0787112    1.9093513 
B    -0.5904565    1.0617799    0.9750395 
Br    0.0293391    2.8162583    0.3760057 
C     4.5018466    1.3878008   -1.4878881 
C     5.9591967    1.8479077   -1.2663989 
C     4.8437253   -1.0773094    0.7782320 
C     5.0861150   -2.0977077   -0.3493793 
C     3.5999328    2.6148262   -1.7187158 
C     3.9731656   -1.7213681    1.8715529 
C     6.1918097   -0.6424782    1.3911647 
C     4.4321172    0.4701268   -2.7245923 
H    -0.8297016   -1.0358138    4.0184187 
H     5.5269716   -3.0082138    0.0874401 
H     5.7910055   -1.7260218   -1.1048968 
H     4.1558919   -2.3967011   -0.8522710 
H     4.5287320   -2.5614411    2.3184697 
H     3.0354293   -2.1232216    1.4678251 
H     3.7284239   -1.0152332    2.6767458 
H     6.0714663    2.4583569   -0.3589311 
H     6.2673607    2.4688835   -2.1229702 
H     6.6582763    1.0022243   -1.2064369 
H     2.5412916    2.3427429   -1.8283353 
H     3.9183840    3.1134289   -2.6482251 
H     3.6763599    3.3439354   -0.9019422 
H     0.9448205   -2.3552157    2.2770770 
H     1.1855674    0.5361425    2.8870875 
H    -1.5291501    1.6109228    3.3845473 
H    -3.4508824   -0.6286872    3.1037443 
H    -1.9242755   -3.0790007    2.4242343 
H     5.0451724   -0.4335908   -2.6216198 
H     3.4035943    0.1666569   -2.9623981 
H     4.8106633    1.0292181   -3.5952947 
H     6.0569525    0.0671263    2.2184430 
H     6.6965883   -1.5352406    1.7943599 
H     6.8657307   -0.1875014    0.6530261 
