# Supplementary material for: Isolation of halogen-substituted silylium ions
Source: Nat Chem. 2025 Jul 31;17(11):1666–72. doi: 10.1038/s41557-025-01880-2 (PMC12580324; doi:10.1038/s41557-025-01880-2)
Supplement: Supplementary file 2 — Cartesian coordinates for all calculated structures. [file 41557_2025_1880_MOESM2_ESM.zip › tBu2ISi+.xyz]

28
Energy =
C     2.6980790   -0.7059843   -0.9121280 
C     1.6614828    0.2319458   -0.2756519 
C     1.5124840    1.5190745   -1.1105449 
Si   -0.0024409   -0.6155674   -0.0058095 
C    -1.6618551    0.2377048    0.2734821 
C    -1.5060967    1.5161087    1.1204103 
I    -0.0090968   -2.9998159   -0.0198707 
C    -2.7027430   -0.7011037    0.9016249 
C     2.0679024    0.5678234    1.1905950 
H     1.2324194    1.3045997   -2.1504592 
H     0.7882286    2.2275699   -0.6894120 
H     2.4887203    2.0281594   -1.1307982 
H     3.6597827   -0.1726082   -0.9649945 
H     2.8586286   -1.6180291   -0.3230072 
H     2.4218506   -0.9968175   -1.9343547 
C    -2.0674194    0.5894933   -1.1893019 
H    -2.8680587   -1.6067330    0.3039935 
H    -2.4274162   -1.0029351    1.9209034 
H    -3.6617864   -0.1635372    0.9600616 
H    -1.2263953    1.2904515    2.1580502 
H    -0.7787013    2.2250486    0.7054863 
H    -2.4798312    2.0297144    1.1461845 
H    -1.3703897    1.2864491   -1.6751736 
H    -2.1840909   -0.3022257   -1.8236475 
H    -3.0507101    1.0863716   -1.1514135 
H     3.0537162    1.0600521    1.1580310 
H     1.3740607    1.2636304    1.6826097 
H     2.1796494   -0.3304480    1.8165330 
