# Supplementary material for: Isolation of halogen-substituted silylium ions
Source: Nat Chem. 2025 Jul 31;17(11):1666–72. doi: 10.1038/s41557-025-01880-2 (PMC12580324; doi:10.1038/s41557-025-01880-2)
Supplement: Supplementary file 2 — Cartesian coordinates for all calculated structures. [file 41557_2025_1880_MOESM2_ESM.zip › tBu2ISiF.xyz]

29
Energy =
C     1.8477772   -1.1699035   -1.3167945 
C     1.6656390   -0.4326713    0.0279124 
C     2.8099197    0.5900818    0.1795244 
Si    0.0008272    0.5028904    0.0073598 
C    -1.6611640   -0.4386908   -0.0329664 
C    -1.9383530   -1.1693845    1.2921713 
I    -0.0667653    2.0604375    1.9464013 
F     0.0321612    1.4345783   -1.3256296 
C    -1.6507782   -1.4571329   -1.1923401 
C     1.7183353   -1.4382787    1.1906162 
H     3.7759571    0.0612262    0.1215853 
H     2.7933856    1.3456982   -0.6188017 
H     2.7678012    1.1135139    1.1438739 
H     1.7866694   -0.4828730   -2.1722872 
H     2.8453628   -1.6395578   -1.3374784 
H     1.1075095   -1.9667470   -1.4641300 
C    -2.7785461    0.5948802   -0.2869078 
H    -0.9509679   -2.2839752   -1.0092111 
H    -2.6564830   -1.8976669   -1.2962361 
H    -1.3932984   -0.9926262   -2.1550650 
H    -1.1886351   -1.9430702    1.5082539 
H    -1.9635148   -0.4747586    2.1430997 
H    -2.9206998   -1.6674862    1.2356724 
H    -2.6351305    1.1305445   -1.2353562 
H    -3.7489240    0.0732886   -0.3353548 
H    -2.8370512    1.3389144    0.5197378 
H     2.7135751   -1.9121253    1.2246228 
H     1.5485835   -0.9514912    2.1620303 
H     0.9769402   -2.2417655    1.0758339 
