# Supplementary material for: Isolation of halogen-substituted silylium ions
Source: Nat Chem. 2025 Jul 31;17(11):1666–72. doi: 10.1038/s41557-025-01880-2 (PMC12580324; doi:10.1038/s41557-025-01880-2)
Supplement: Supplementary file 2 — Cartesian coordinates for all calculated structures. [file 41557_2025_1880_MOESM2_ESM.zip › tBu3Si+.xyz]

40
Energy =
C    -1.9047043    1.1370939    1.3875117 
C    -1.3427536    1.3349754   -0.0528205 
C    -2.4508577    1.0692994   -1.0993660 
C    -0.8772823    2.7928171   -0.2082437 
Si   -0.0002857    0.0000678   -0.1612841 
C    -0.4846275   -1.8303511   -0.0517865 
C     1.8270154    0.4956167   -0.0497714 
C     2.1513784    1.5850913   -1.0993925 
C     2.8571091   -0.6367733   -0.2009493 
C     1.9361581    1.0852580    1.3888207 
H    -0.0882932    3.0793960    0.4975810 
H    -0.5358487    3.0119353   -1.2276271 
H    -1.7406821    3.4466716   -0.0085202 
H    -2.2900747    0.1258590    1.5727502 
H    -1.1669124    1.3809327    2.1655487 
H    -2.7514359    1.8312224    1.5147322 
H     1.2563503    1.9280886    1.5698807 
H     1.7736322    0.3274819    2.1689068 
H     2.9620634    1.4674157    1.5168272 
H     3.8546619   -0.2153825   -0.0005043 
H     2.7095370   -1.4615237    0.5067277 
H     2.8780621   -1.0445326   -1.2192765 
H     2.0505987    1.2095903   -2.1275921 
H     1.5399421    2.4862839   -0.9946534 
H     3.2028994    1.8844785   -0.9657826 
H    -3.2348093    1.8313828   -0.9659143 
H    -2.0773666    1.1668061   -2.1285913 
H    -2.9264471    0.0899822   -0.9912116 
C    -0.0306169   -2.2227863    1.3865718 
C    -1.9800153   -2.1561295   -0.2060326 
C     0.2986939   -2.6537861   -1.1018192 
H    -0.2114963   -3.3029007    1.5112462 
H     1.0386229   -2.0545644    1.5701229 
H    -0.6075866   -1.7060694    2.1670996 
H     1.3846616   -2.5752229   -0.9945610 
H     0.0318156   -3.7143702   -0.9710145 
H     0.0260774   -2.3765387   -2.1300111 
H    -2.1141501   -3.2311214   -0.0078915 
H    -2.6216651   -1.6173921    0.5016909 
H    -2.3420698   -1.9683324   -1.2245405 
