# Supplementary material for: Isolation of halogen-substituted silylium ions
Source: Nat Chem. 2025 Jul 31;17(11):1666–72. doi: 10.1038/s41557-025-01880-2 (PMC12580324; doi:10.1038/s41557-025-01880-2)
Supplement: Supplementary file 2 — Cartesian coordinates for all calculated structures. [file 41557_2025_1880_MOESM2_ESM.zip › tBu3SiF.xyz]

41
Energy =
C     2.0272765   -0.6106958   -1.6285559 
C     1.6535410   -0.8774597   -0.1571140 
C     1.5729630   -2.4040666    0.0507716 
C     2.7927143   -0.3722086    0.7572623 
Si    0.0000821   -0.0002730    0.3312245 
C    -0.0670253    1.8705302   -0.1559609 
C    -1.5866767   -0.9931377   -0.1562307 
C    -1.5418140   -1.4507156   -1.6274637 
C    -2.8683350   -0.1594997    0.0503897 
C    -1.7194963   -2.2314637    0.7590586 
H     3.7156227   -0.9310182    0.5246878 
H     3.0116971    0.6925187    0.6201579 
H     2.5615784   -0.5362231    1.8187322 
H     2.9652993   -1.1383868   -1.8735147 
H     1.2587606   -0.9705142   -2.3274920 
H     2.1932011    0.4558317   -1.8317645 
H    -1.7482106   -1.9479483    1.8201155 
H    -2.6640128   -2.7523575    0.5252717 
H    -0.9060301   -2.9530005    0.6246126 
H    -2.9644811    0.2005398    1.0843304 
H    -2.9258307    0.7053805   -0.6231483 
H    -3.7466870   -0.7941514   -0.1596573 
H    -1.4671376   -0.6053322   -2.3263173 
H    -0.7017891   -2.1288369   -1.8295276 
H    -2.4683084   -1.9979779   -1.8733032 
H     1.3089859   -2.6666215    1.0848467 
H     0.8533093   -2.8874135   -0.6226587 
H     2.5620274   -2.8472521   -0.1584181 
C    -1.0746591    2.6040121    0.7581436 
C     1.2951619    2.5639863    0.0530115 
C    -0.4841481    2.0608852   -1.6276618 
H    -1.0529549    3.6826350    0.5253049 
H    -2.1059301    2.2604381    0.6211250 
H    -0.8169205    2.4862921    1.8196411 
H    -0.4944091    3.1369579   -1.8731969 
H     0.2110668    1.5736081   -2.3261158 
H    -1.4913093    1.6727344   -1.8308972 
H     2.0741165    2.1828047   -0.6200210 
H     1.1845737    3.6422515   -0.1556528 
H     1.6538678    2.4659657    1.0872517 
F     0.0006761   -0.0006718    1.9726237 
