# Supplementary material for: Isolation of halogen-substituted silylium ions
Source: Nat Chem. 2025 Jul 31;17(11):1666–72. doi: 10.1038/s41557-025-01880-2 (PMC12580324; doi:10.1038/s41557-025-01880-2)
Supplement: Supplementary file 2 — Cartesian coordinates for all calculated structures. [file 41557_2025_1880_MOESM2_ESM.zip › tBuH2Si+.xyz]

16
Energy =
H     2.1515493   -1.1272715   -0.3392899 
Si    1.3243759    0.1020146   -0.3116089 
C    -0.4867548    0.0008344   -0.0287243 
C    -1.3118476    1.2544947   -0.3219576 
H     2.0240172    1.4069654   -0.2505535 
C     0.0638352   -0.0236263    1.4658750 
C    -1.1827457   -1.3059174   -0.4113682 
H    -0.7841139    2.1843531   -0.0688320 
H    -1.5841008    1.2926571   -1.3839028 
H    -2.2432060    1.2238816    0.2630084 
H    -2.1103669   -1.4097796    0.1711167 
H    -1.4535707   -1.2972715   -1.4743268 
H    -0.5633682   -2.1933955   -0.2217164 
H    -0.2651086    0.8563787    2.0292212 
H    -0.1737347   -0.9690648    1.9655733 
H     1.2078355    0.0283669    1.6144158 
