# Supplementary material for: Isolation of halogen-substituted silylium ions
Source: Nat Chem. 2025 Jul 31;17(11):1666–72. doi: 10.1038/s41557-025-01880-2 (PMC12580324; doi:10.1038/s41557-025-01880-2)
Supplement: Supplementary file 2 — Cartesian coordinates for all calculated structures. [file 41557_2025_1880_MOESM2_ESM.zip › tBuH2SiF.xyz]

17
Energy =
H    -1.1791417   -1.4896701   -1.2251948 
Si   -0.9454074   -0.6662402    0.0000756 
C     0.7926880    0.0747059   -0.0000119 
C     0.9896780    0.9361967    1.2615063 
H    -1.1788754   -1.4900065    1.2251706 
C     0.9894145    0.9365169   -1.2613527 
C     1.7947910   -1.0960003   -0.0002675 
H     2.0078070    1.3607396    1.2740149 
H     0.2792044    1.7747040    1.2967038 
H     0.8649011    0.3475274    2.1827435 
H     2.8271474   -0.7076118   -0.0003281 
H     1.6844816   -1.7334001    0.8903742 
H     1.6842914   -1.7331713   -0.8910492 
H     0.2789338    1.7750332   -1.2961912 
H     2.0075410    1.3610630   -1.2739654 
H     0.8644467    0.3480804   -2.1827127 
F    -2.0573118    0.5189942    0.0003607 
