# Supplementary material for: Isolation of halogen-substituted silylium ions
Source: Nat Chem. 2025 Jul 31;17(11):1666–72. doi: 10.1038/s41557-025-01880-2 (PMC12580324; doi:10.1038/s41557-025-01880-2)
Supplement: Supplementary file 2 — Cartesian coordinates for all calculated structures. [file 41557_2025_1880_MOESM2_ESM.zip › TMS.xyz]

17
Energy =
C     0.0002045   -0.0000005    1.8872998 
Si   -0.0001703   -0.0000008   -0.0002258 
C    -0.8901366   -1.5409383   -0.6297006 
C     1.7799481   -0.0000016   -0.6281447 
C    -0.8901353    1.5409374   -0.6297009 
H    -1.0248377   -0.0000000    2.2868795 
H     0.5133445   -0.8879547    2.2856041 
H     0.5133453    0.8879533    2.2856038 
H     1.8158221   -0.0000018   -1.7277423 
H     2.3263230    0.8879215   -0.2767446 
H     2.3263222   -0.8879251   -0.2767443 
H    -0.9094796   -1.5689456   -1.7293645 
H    -0.3936023   -2.4588848   -0.2815153 
H    -1.9319314   -1.5713929   -0.2773002 
H    -0.3936002    2.4588836   -0.2815158 
H    -0.9094783    1.5689445   -1.7293649 
H    -1.9319301    1.5713929   -0.2773005 
